# Supplementary material for: An Orphan Gene Enhances Male Reproductive Success in Plutella xylostella
Source: Mol Biol Evol. 2024 Jul 11;41(7):msae142. doi: 10.1093/molbev/msae142 (PMC11290247; doi:10.1093/molbev/msae142)
Supplement: msae142_Supplementary_Data [file msae142_supplementary_data.zip]

Archive with 2 entries (2 files):
- Supplemental information.pdf
- supple_table1MAC.xlsx
