# Supplementary material for: An Orphan Gene Enhances Male Reproductive Success in Plutella xylostella
Source: Mol Biol Evol. 2024 Jul 11;41(7):msae142. doi: 10.1093/molbev/msae142 (PMC11290247; doi:10.1093/molbev/msae142)
Supplement: msae142_Supplementary_Data [file msae142_supplementary_data.zip › supple_table1MAC.xlsx]

## Sheet: TableS1
Table S1. Orphan genes detected in the P. xylostella genome.
ID	Scaffold	Start	End	Strand
Px000024.1	scaffold_1	360713	361333	+
Px000027.1	scaffold_1	370735	372407	-
Px000055.1	scaffold_1	726024	726230	-
Px000056.1	scaffold_1	732649	732804	-
Px000058.1	scaffold_1	801338	801547	+
Px000064.1	scaffold_1	1006051	1011481	-
Px000073.1	scaffold_1	1252434	1259594	+
Px000076.1	scaffold_1	1299484	1303242	-
Px000077.1	scaffold_1	1314661	1314873	-
Px000099.1	scaffold_10	213365	219216	-
Px000134.1	scaffold_10	869414	869638	+
Px000139.1	scaffold_10	991880	992062	+
Px000143.1	scaffold_10	1129505	1129705	-
Px000183.1	scaffold_10	1824094	1824531	+
Px000197.1	scaffold_100	137474	137700	-
Px000202.1	scaffold_100	228864	229088	-
Px000203.1	scaffold_100	232429	232614	-
Px000285.1	scaffold_101	232711	234139	-
Px000286.1	scaffold_101	234829	235811	-
Px000305.1	scaffold_101	545205	546957	-
Px000309.1	scaffold_101	707114	707413	-
Px000329.1	scaffold_1012	957	2147	+
Px000354.1	scaffold_102	172219	173079	+
Px000367.1	scaffold_102	514196	519327	-
Px000390.1	scaffold_102	936395	936622	+
Px000439.1	scaffold_1029	7287	8426	-
Px000466.1	scaffold_103	714619	715643	-
Px000475.1	scaffold_1034	12741	13046	-
Px000476.1	scaffold_1034	24596	24850	+
Px000516.1	scaffold_104	688974	689231	+
Px000531.1	scaffold_1043	13851	14476	+
Px000634.1	scaffold_106	763885	815523	-
Px000715.1	scaffold_107	645561	645734	-
Px000719.2	scaffold_107	695481	695654	-
Px000737.1	scaffold_1077	22669	22905	-
Px000739.1	scaffold_1078	4254	4427	+
Px000767.1	scaffold_108	966028	966479	-
Px000773.1	scaffold_108	1052199	1052895	-
Px000774.1	scaffold_1080	8	250	+
Px000791.1	scaffold_1088	12449	13261	+
Px000814.1	scaffold_109	853399	853796	-
Px000829.1	scaffold_109	1190930	1198204	-
Px000830.1	scaffold_109	1246599	1246772	-
Px000850.1	scaffold_109	1513386	1518116	+
Px000857.1	scaffold_109	1728878	1730608	+
Px000858.1	scaffold_109	1738648	1739716	+
Px000864.1	scaffold_109	1982638	1983612	+
Px000867.1	scaffold_109	2074939	2075223	-
Px000901.1	scaffold_1095	18734	19102	+
Px000918.1	scaffold_11	52392	52604	+
Px000933.1	scaffold_11	625331	625510	+
Px000943.1	scaffold_11	849459	864168	-
Px000944.1	scaffold_11	873128	874214	-
Px000958.1	scaffold_11	1283603	1283851	+
Px000989.1	scaffold_110	469222	483772	+
Px001048.1	scaffold_111	750248	750415	-
Px001098.1	scaffold_112	535064	535875	-
Px001132.1	scaffold_113	163138	163470	-
Px001133.1	scaffold_113	166073	166282	-
Px001151.1	scaffold_113	501839	502006	-
Px001163.1	scaffold_113	1000050	1000775	+
Px001173.1	scaffold_1134	14757	15782	-
Px001176.1	scaffold_1137	451	669	+
Px001187.1	scaffold_114	126498	126731	-
Px001194.1	scaffold_114	417940	418149	-
Px001195.1	scaffold_114	643934	644431	-
Px001202.1	scaffold_114	786760	787011	-
Px001222.1	scaffold_115	56159	58752	+
Px001240.1	scaffold_115	252277	252480	-
Px001242.1	scaffold_115	274354	274623	-
Px001260.1	scaffold_115	613155	613322	-
Px001299.1	scaffold_116	661932	662114	-
Px001300.1	scaffold_116	663453	663659	+
Px001309.1	scaffold_116	722856	731969	-
Px001310.1	scaffold_116	732693	739640	-
Px001325.1	scaffold_117	1962	2616	-
Px001326.1	scaffold_117	4234	4422	-
Px001346.1	scaffold_117	496908	497099	-
Px001361.1	scaffold_1175	148	1665	-
Px001362.1	scaffold_1175	2107	2832	+
Px001364.1	scaffold_1175	4805	5440	-
Px001366.1	scaffold_1179	902	2706	+
Px001384.1	scaffold_118	387113	387349	+
Px001397.1	scaffold_118	688416	688667	+
Px001428.1	scaffold_119	440315	440584	+
Px001442.1	scaffold_119	817185	817541	-
Px001452.1	scaffold_12	34677	35362	-
Px001466.1	scaffold_12	339311	340078	-
Px001472.1	scaffold_12	466141	466410	+
Px001473.1	scaffold_12	537965	538156	-
Px001482.1	scaffold_12	803942	804792	+
Px001512.1	scaffold_120	186295	186930	+
Px001519.1	scaffold_120	307342	307506	-
Px001533.1	scaffold_120	642984	643187	-
Px001534.1	scaffold_120	680067	681141	+
Px001561.1	scaffold_121	34983	58651	+
Px001566.1	scaffold_121	242231	263763	+
Px001568.1	scaffold_121	364652	364825	+
Px001569.1	scaffold_121	432385	432693	+
Px001570.1	scaffold_121	547051	547392	+
Px001571.1	scaffold_121	553362	553547	-
Px001587.1	scaffold_122	54356	55051	+
Px001588.1	scaffold_122	57006	57434	+
Px001679.1	scaffold_123	678916	681079	+
Px001704.1	scaffold_1238	4216	6309	+
Px001738.1	scaffold_124	720446	720661	+
Px001754.1	scaffold_125	156090	156320	+
Px001765.1	scaffold_125	596636	597657	-
Px001780.1	scaffold_1259	2233	5788	+
Px001790.1	scaffold_126	367393	367872	-
Px001810.1	scaffold_1265	11148	11758	+
Px001836.1	scaffold_127	372125	372292	+
Px001839.1	scaffold_127	451799	451999	+
Px001841.1	scaffold_127	511600	511812	+
Px001842.1	scaffold_127	517023	517196	-
Px001856.1	scaffold_127	768849	769067	-
Px001857.1	scaffold_127	779749	779937	+
Px001860.1	scaffold_127	812081	812323	+
Px001884.1	scaffold_128	16423	16608	-
Px001893.1	scaffold_128	231130	231333	-
Px001940.1	scaffold_129	422466	423044	-
Px001972.1	scaffold_13	274110	274862	-
Px001991.1	scaffold_13	506342	506887	+
Px002018.1	scaffold_13	1034766	1034921	+
Px002024.1	scaffold_13	1307275	1316123	+
Px002026.1	scaffold_13	1355070	1357622	+
Px002028.1	scaffold_13	1374376	1379733	+
Px002035.1	scaffold_13	1578820	1579373	-
Px002055.1	scaffold_130	148889	150287	+
Px002070.1	scaffold_130	519582	525407	-
Px002095.1	scaffold_130	1298610	1298888	-
Px002111.1	scaffold_1304	4216	4925	-
Px002114.1	scaffold_131	13837	19898	-
Px002131.1	scaffold_131	153617	153920	+
Px002165.1	scaffold_132	253812	254132	-
Px002176.1	scaffold_132	521935	522168	+
Px002213.1	scaffold_133	617447	617833	-
Px002238.1	scaffold_134	20211	20405	+
Px002239.1	scaffold_134	64811	93232	-
Px002246.1	scaffold_134	264180	264566	-
Px002270.1	scaffold_134	463908	464105	-
Px002279.1	scaffold_134	539293	539520	-
Px002299.1	scaffold_1347	8098	8355	-
Px002307.1	scaffold_135	142254	142445	-
Px002322.1	scaffold_135	363092	363334	+
Px002323.1	scaffold_135	370253	370516	+
Px002345.1	scaffold_135	699167	700341	+
Px002348.1	scaffold_1354	2520	7858	+
Px002360.1	scaffold_136	303783	304037	-
Px002371.1	scaffold_136	620355	620669	+
Px002372.1	scaffold_136	638152	638466	+
Px002402.1	scaffold_137	270977	271240	+
Px002404.1	scaffold_137	306128	306604	+
Px002431.1	scaffold_1375	3063	3764	-
Px002499.1	scaffold_139	454346	454651	-
Px002506.1	scaffold_139	631556	648730	-
Px002519.1	scaffold_14	198681	199028	+
Px002545.1	scaffold_14	838861	839130	-
Px002546.1	scaffold_14	842723	843670	-
Px002550.1	scaffold_14	914323	914559	-
Px002555.1	scaffold_14	1019246	1019797	+
Px002569.1	scaffold_14	1255614	1255961	-
Px002570.1	scaffold_14	1259330	1259527	-
Px002591.1	scaffold_14	1684431	1685578	-
Px002612.1	scaffold_14	1979191	1981157	+
Px002627.1	scaffold_14	2126860	2127048	-
Px002628.1	scaffold_14	2145001	2145237	-
Px002629.1	scaffold_14	2155401	2155568	-
Px002630.1	scaffold_14	2199449	2199643	-
Px002662.1	scaffold_14	3061661	3063308	+
Px002663.1	scaffold_14	3069625	3069804	+
Px002666.1	scaffold_14	3101885	3148327	-
Px002731.1	scaffold_140	1077462	1079983	+
Px002732.1	scaffold_140	1081724	1085888	+
Px002734.1	scaffold_140	1160521	1160731	-
Px002750.1	scaffold_141	94532	94729	+
Px002834.2	scaffold_143	356734	356895	-
Px002837.1	scaffold_143	487383	487589	+
Px002838.1	scaffold_143	495469	495684	+
Px002856.1	scaffold_144	62778	62969	+
Px002857.1	scaffold_144	97238	97561	+
Px002906.1	scaffold_145	227274	227588	+
Px002907.1	scaffold_145	292477	292689	-
Px002908.1	scaffold_145	293662	294632	+
Px002910.1	scaffold_145	345950	346117	-
Px002912.1	scaffold_145	396997	397215	+
Px002923.1	scaffold_1454	2594	3634	-
Px002931.1	scaffold_146	71967	72464	+
Px002955.1	scaffold_1463	5230	5439	+
Px002979.1	scaffold_147	390414	390611	-
Px002994.1	scaffold_147	787685	788048	-
Px003027.1	scaffold_148	441482	443834	+
Px003045.1	scaffold_148	761057	761335	+
Px003047.1	scaffold_148	773368	773562	+
Px003055.1	scaffold_148	938786	939124	-
Px003058.1	scaffold_148	997277	997447	-
Px003072.1	scaffold_148	1274472	1274834	+
Px003108.1	scaffold_149	9040	16243	+
Px003110.1	scaffold_149	198564	200575	-
Px003115.1	scaffold_149	437862	441154	+
Px003116.1	scaffold_149	515313	515495	+
Px003132.1	scaffold_1492	3513	4436	+
Px003133.1	scaffold_1493	164	340	+
Px003152.1	scaffold_15	323030	323380	-
Px003153.1	scaffold_15	360305	360535	-
Px003159.1	scaffold_15	459781	459951	-
Px003179.1	scaffold_15	914180	914359	+
Px003203.1	scaffold_15	1532464	1535598	+
Px003216.1	scaffold_15	1708350	1708514	+
Px003223.1	scaffold_15	1845824	1846384	-
Px003241.1	scaffold_15	2171875	2175814	-
Px003264.1	scaffold_15	2421350	2421619	-
Px003288.1	scaffold_150	481640	484502	+
Px003294.1	scaffold_1500	808	960	-
Px003296.1	scaffold_1502	3282	4032	-
Px003300.1	scaffold_1507	1634	3149	-
Px003331.1	scaffold_151	637689	643297	-
Px003337.1	scaffold_151	707986	710068	-
Px003339.1	scaffold_151	714353	720780	+
Px003382.1	scaffold_1515	3753	3962	+
Px003393.1	scaffold_152	92614	93645	-
Px003403.1	scaffold_152	358264	358494	-
Px003468.1	scaffold_153	590898	591083	-
Px003470.1	scaffold_153	632094	632276	+
Px003498.4	scaffold_154	583064	590923	-
Px003574.1	scaffold_157	333494	333682	+
Px003581.1	scaffold_157	588560	588883	-
Px003591.1	scaffold_158	126775	126996	+
Px003629.1	scaffold_159	197997	198215	-
Px003630.1	scaffold_159	199708	199893	-
Px003645.1	scaffold_159	524178	525029	+
Px003667.1	scaffold_16	331210	331563	-
Px003686.1	scaffold_16	818596	826310	+
Px003756.1	scaffold_16	2255976	2256164	-
Px003758.1	scaffold_16	2384057	2384266	+
Px003768.1	scaffold_16	2569171	2569377	-
Px003798.1	scaffold_16	3065848	3066677	+
Px003815.1	scaffold_16	3397880	3398511	+
Px003848.1	scaffold_161	48574	48837	+
Px003875.1	scaffold_162	37374	37571	-
Px003876.1	scaffold_162	70631	71342	-
Px003879.1	scaffold_162	81146	81406	-
Px003885.1	scaffold_162	174516	174722	-
Px003905.1	scaffold_162	314299	314454	+
Px003906.1	scaffold_162	316033	316212	+
Px003925.1	scaffold_162	441214	441387	+
Px003930.1	scaffold_162	457248	457475	+
Px003967.1	scaffold_162	1081107	1081286	-
Px003968.1	scaffold_162	1118955	1119257	-
Px003990.1	scaffold_163	8445	8935	-
Px003993.1	scaffold_163	168262	168450	-
Px003996.1	scaffold_163	259247	260127	+
Px003997.1	scaffold_163	262331	262591	+
Px004038.1	scaffold_164	355934	356164	-
Px004069.1	scaffold_165	408355	408715	-
Px004074.1	scaffold_165	563922	564589	+
Px004075.2	scaffold_165	570237	570401	-
Px004081.1	scaffold_165	617411	620523	+
Px004093.1	scaffold_166	148848	153122	+
Px004123.1	scaffold_166	898492	904113	+
Px004132.1	scaffold_166	1226240	1226440	-
Px004144.1	scaffold_167	28524	28790	+
Px004179.1	scaffold_168	247172	247838	+
Px004181.1	scaffold_168	397984	398157	-
Px004183.1	scaffold_168	452655	453080	+
Px004187.1	scaffold_168	530772	531416	-
Px004189.1	scaffold_168	541585	542511	-
Px004220.1	scaffold_1692	2431	2640	-
Px004230.1	scaffold_17	266323	266556	-
Px004233.1	scaffold_17	422457	422771	+
Px004265.1	scaffold_17	1157143	1157400	+
Px004266.1	scaffold_17	1187101	1187271	+
Px004267.1	scaffold_17	1257742	1257948	+
Px004293.1	scaffold_17	1665537	1667329	-
Px004294.1	scaffold_17	1670071	1671776	-
Px004312.2	scaffold_170	346832	347149	+
Px004314.1	scaffold_170	443740	444081	-
Px004331.1	scaffold_171	183036	187318	-
Px004332.1	scaffold_171	188954	189127	+
Px004336.1	scaffold_171	334394	335817	-
Px004384.1	scaffold_173	426655	426825	+
Px004440.1	scaffold_174	333858	338746	+
Px004459.1	scaffold_175	118885	119492	+
Px004461.1	scaffold_175	134437	134985	+
Px004479.1	scaffold_175	383072	383826	+
Px004485.1	scaffold_175	424575	424730	-
Px004487.1	scaffold_175	436696	438814	+
Px004491.1	scaffold_175	535287	535499	-
Px004505.1	scaffold_175	745051	745332	-
Px004513.1	scaffold_175	951686	952830	+
Px004556.1	scaffold_177	144195	144356	-
Px004576.1	scaffold_177	543424	543705	+
Px004602.1	scaffold_178	420697	422943	+
Px004625.1	scaffold_179	232952	244688	-
Px004626.1	scaffold_179	252159	252440	-
Px004632.1	scaffold_179	372406	372633	-
Px004644.1	scaffold_18	129516	130034	-
Px004649.1	scaffold_18	192389	192682	+
Px004661.1	scaffold_18	387280	387579	-
Px004668.1	scaffold_18	515589	515966	-
Px004695.1	scaffold_18	1266623	1266787	-
Px004699.1	scaffold_18	1371943	1372638	-
Px004724.1	scaffold_180	223691	223849	+
Px004740.1	scaffold_180	528375	529115	-
Px004762.1	scaffold_181	243317	243538	+
Px004765.1	scaffold_181	341229	341438	+
Px004780.1	scaffold_182	279711	306707	+
Px004823.1	scaffold_183	574009	574173	-
Px004842.1	scaffold_184	402193	402408	-
Px004851.1	scaffold_184	523239	527208	+
Px004855.1	scaffold_185	12306	13591	-
Px004857.1	scaffold_185	111750	117866	-
Px004859.1	scaffold_185	139387	139707	+
Px004863.1	scaffold_185	251579	269313	+
Px004865.1	scaffold_185	312829	313053	-
Px004873.1	scaffold_185	618668	626798	+
Px004886.1	scaffold_186	14495	14746	+
Px004939.1	scaffold_187	320584	320907	-
Px005007.1	scaffold_189	251221	251524	-
Px005033.1	scaffold_189	555622	555921	+
Px005050.1	scaffold_19	226427	226642	-
Px005063.1	scaffold_19	346303	346779	+
Px005067.1	scaffold_19	419315	419500	+
Px005116.1	scaffold_19	1456581	1456742	-
Px005131.1	scaffold_19	1649948	1655326	-
Px005136.1	scaffold_190	154082	154261	+
Px005137.1	scaffold_190	174330	174521	+
Px005141.1	scaffold_190	272649	278543	-
Px005147.1	scaffold_190	487381	491404	+
Px005191.1	scaffold_191	676341	676547	-
Px005194.1	scaffold_192	54003	54221	+
Px005202.1	scaffold_192	374778	375765	-
Px005207.1	scaffold_192	452942	453421	+
Px005220.1	scaffold_193	370971	371180	-
Px005294.1	scaffold_196	176783	176971	+
Px005330.1	scaffold_197	44573	44926	+
Px005380.1	scaffold_199	128570	128938	-
Px005398.1	scaffold_199	683113	685067	-
Px005408.1	scaffold_199	912268	915024	+
Px005409.1	scaffold_199	920636	920959	+
Px005410.1	scaffold_199	929188	929884	-
Px005415.1	scaffold_199	1058517	1058750	+
Px005451.1	scaffold_2	813420	813641	-
Px005461.1	scaffold_2	1077703	1078528	+
Px005482.1	scaffold_2	1567080	1569580	-
Px005506.1	scaffold_20	33512	33721	+
Px005523.1	scaffold_20	502451	507003	+
Px005559.1	scaffold_20	1145744	1147118	-
Px005577.1	scaffold_20	1481250	1481492	-
Px005593.1	scaffold_200	146334	146723	-
Px005623.1	scaffold_201	249666	249833	-
Px005637.1	scaffold_201	560869	561129	+
Px005640.1	scaffold_202	130683	131229	-
Px005648.1	scaffold_202	269323	270203	+
Px005652.1	scaffold_202	338308	338529	+
Px005682.1	scaffold_203	261208	261369	+
Px005684.1	scaffold_203	303614	303940	-
Px005701.1	scaffold_204	260342	260563	-
Px005706.1	scaffold_204	377140	377304	-
Px005707.1	scaffold_204	425336	428592	+
Px005718.1	scaffold_205	273439	276545	+
Px005751.4	scaffold_206	115094	115837	+
Px005756.1	scaffold_206	259923	260556	-
Px005759.1	scaffold_206	328525	328686	+
Px005792.1	scaffold_207	619714	620824	-
Px005827.1	scaffold_209	19032	38552	+
Px005863.1	scaffold_21	374636	383279	+
Px005907.1	scaffold_21	1611973	1614377	-
Px005911.1	scaffold_21	1663967	1666620	+
Px005913.1	scaffold_21	1692627	1692854	-
Px005915.1	scaffold_21	1709593	1710105	-
Px005995.2	scaffold_211	996404	998238	+
Px006000.1	scaffold_211	1181920	1184178	+
Px006003.1	scaffold_211	1279724	1280005	+
Px006022.1	scaffold_212	394467	394676	-
Px006032.1	scaffold_213	72650	72952	-
Px006033.1	scaffold_213	88954	89976	+
Px006042.2	scaffold_213	467420	467659	-
Px006055.1	scaffold_214	84141	84359	-
Px006077.1	scaffold_214	324876	325067	-
Px006087.1	scaffold_215	230663	234395	+
Px006108.1	scaffold_216	323286	323576	-
Px006114.1	scaffold_216	468283	468447	+
Px006135.2	scaffold_217	261584	262276	-
Px006149.1	scaffold_218	14567	14755	+
Px006153.1	scaffold_218	56052	56213	+
Px006193.1	scaffold_22	250189	250680	+
Px006213.1	scaffold_22	694004	695327	+
Px006214.1	scaffold_22	711259	711471	-
Px006217.1	scaffold_22	781767	781964	-
Px006232.1	scaffold_22	1234705	1237194	-
Px006233.1	scaffold_22	1237754	1238389	+
Px006241.1	scaffold_22	1481709	1482224	+
Px006263.1	scaffold_220	358794	366270	-
Px006269.1	scaffold_220	493363	502328	+
Px006275.1	scaffold_221	16606	16818	+
Px006323.1	scaffold_223	13943	22996	+
Px006342.1	scaffold_223	370224	370376	+
Px006378.1	scaffold_225	197946	199595	-
Px006382.1	scaffold_225	274735	274926	+
Px006386.1	scaffold_225	355930	361937	-
Px006412.1	scaffold_226	254132	254425	+
Px006420.1	scaffold_226	483719	484258	+
Px006422.1	scaffold_227	52532	57465	+
Px006451.1	scaffold_229	131955	132164	-
Px006477.1	scaffold_229	665180	665389	-
Px006478.1	scaffold_229	670237	670446	-
Px006479.1	scaffold_229	671686	671937	-
Px006504.1	scaffold_23	616305	616610	-
Px006505.1	scaffold_23	620175	622006	+
Px006530.1	scaffold_23	1083084	1085092	+
Px006535.1	scaffold_23	1224662	1225442	-
Px006551.1	scaffold_23	1423908	1424075	-
Px006558.1	scaffold_23	1467006	1467830	+
Px006582.1	scaffold_231	29290	32482	-
Px006585.1	scaffold_231	220392	220679	+
Px006593.1	scaffold_231	375156	376244	+
Px006628.1	scaffold_232	399496	412630	-
Px006630.1	scaffold_232	448520	448681	-
Px006631.1	scaffold_232	501113	501316	+
Px006632.1	scaffold_232	596127	596336	-
Px006659.1	scaffold_233	241220	241468	-
Px006675.1	scaffold_234	7639	8747	-
Px006676.1	scaffold_234	128428	128661	-
Px006682.1	scaffold_234	211806	212078	+
Px006714.1	scaffold_236	226364	226546	-
Px006722.1	scaffold_236	369082	369321	-
Px006741.1	scaffold_237	373268	379472	+
Px006744.1	scaffold_237	471434	481337	+
Px006745.1	scaffold_238	70667	72874	-
Px006746.1	scaffold_238	180845	184394	-
Px006773.1	scaffold_239	208912	209085	+
Px006779.1	scaffold_24	109624	109812	+
Px006806.1	scaffold_24	797151	797486	+
Px006844.1	scaffold_241	48858	53529	-
Px006845.1	scaffold_241	54791	54946	-
Px006860.1	scaffold_241	231606	233747	-
Px006879.1	scaffold_242	138870	139025	-
Px006928.1	scaffold_245	13348	13521	-
Px006947.1	scaffold_246	14875	15251	-
Px006961.1	scaffold_246	303698	303874	-
Px006964.1	scaffold_246	402070	403833	+
Px006965.1	scaffold_246	408716	408883	-
Px006992.1	scaffold_247	761805	762566	+
Px007059.1	scaffold_25	230630	238841	-
Px007110.1	scaffold_25	1156319	1158813	-
Px007139.1	scaffold_250	180992	181186	+
Px007147.2	scaffold_251	34463	35588	-
Px007151.1	scaffold_251	74331	74579	+
Px007161.1	scaffold_251	216484	216675	-
Px007170.1	scaffold_252	56081	58080	+
Px007178.1	scaffold_252	152666	156747	-
Px007195.1	scaffold_253	17327	17623	-
Px007220.1	scaffold_254	248399	248719	+
Px007222.1	scaffold_254	285381	285611	+
Px007228.1	scaffold_254	621291	642046	+
Px007232.1	scaffold_255	106323	107310	+
Px007242.1	scaffold_255	428845	429108	+
Px007261.1	scaffold_256	445207	455080	+
Px007262.1	scaffold_257	33248	36436	-
Px007288.1	scaffold_258	276740	299551	-
Px007325.1	scaffold_26	196750	196956	-
Px007343.1	scaffold_26	665304	665660	+
Px007347.1	scaffold_26	785164	785448	+
Px007366.1	scaffold_26	1237422	1237658	-
Px007370.1	scaffold_26	1297336	1297527	+
Px007372.1	scaffold_26	1311678	1313687	+
Px007375.1	scaffold_260	29082	29237	-
Px007387.1	scaffold_260	202331	202507	+
Px007392.1	scaffold_260	314405	314560	+
Px007393.1	scaffold_260	316693	316959	+
Px007403.1	scaffold_261	56032	56589	-
Px007416.1	scaffold_261	395102	395347	-
Px007474.1	scaffold_264	184416	184667	+
Px007503.1	scaffold_266	644	949	-
Px007504.1	scaffold_266	17943	18122	-
Px007509.1	scaffold_266	273969	274525	+
Px007569.1	scaffold_27	86844	87158	+
Px007588.1	scaffold_27	576699	602514	+
Px007589.1	scaffold_27	656172	656339	+
Px007590.1	scaffold_27	697319	697804	-
Px007593.1	scaffold_27	740978	741145	+
Px007594.1	scaffold_27	745764	745922	-
Px007624.1	scaffold_27	1357757	1362291	+
Px007651.1	scaffold_270	242869	243051	+
Px007663.1	scaffold_271	67987	68154	+
Px007684.1	scaffold_272	108784	109059	-
Px007733.1	scaffold_275	338453	338788	-
Px007755.1	scaffold_275	758796	760222	+
Px007785.1	scaffold_277	94750	94947	-
Px007791.1	scaffold_277	478585	478836	-
Px007807.1	scaffold_278	147635	147823	-
Px007856.1	scaffold_28	364443	365092	+
Px007871.1	scaffold_28	710604	710831	+
Px007886.1	scaffold_28	1089313	1090181	-
Px007925.3	scaffold_281	257140	275977	-
Px007946.1	scaffold_282	170943	171161	+
Px007951.1	scaffold_282	317652	317903	+
Px007955.1	scaffold_282	403556	404710	+
Px007986.1	scaffold_284	155539	155718	-
Px007993.1	scaffold_284	330536	333096	-
Px007994.1	scaffold_284	335583	335822	-
Px007997.1	scaffold_284	364972	365172	-
Px008002.2	scaffold_285	14183	44610	+
Px008008.1	scaffold_285	219451	219738	+
Px008013.1	scaffold_285	386365	386565	-
Px008027.1	scaffold_286	81077	81307	-
Px008042.1	scaffold_286	369112	374025	+
Px008065.1	scaffold_287	538467	541865	+
Px008087.1	scaffold_289	289295	289651	+
Px008114.1	scaffold_29	344844	345161	+
Px008116.1	scaffold_29	546513	558720	+
Px008141.1	scaffold_29	1327072	1327284	-
Px008149.1	scaffold_29	1468082	1468297	+
Px008196.1	scaffold_293	464	664	+
Px008207.1	scaffold_293	379700	379873	+
Px008228.1	scaffold_294	70868	75961	+
Px008241.1	scaffold_294	276105	276260	-
Px008247.1	scaffold_294	386859	387044	+
Px008248.1	scaffold_295	72357	85188	+
Px008270.1	scaffold_296	39639	39869	+
Px008274.1	scaffold_296	119949	120170	-
Px008291.1	scaffold_297	126757	126951	+
Px008320.1	scaffold_298	345799	346065	-
Px008329.1	scaffold_299	182279	182602	+
Px008365.1	scaffold_3	803537	803854	-
Px008367.1	scaffold_3	900395	915912	+
Px008377.1	scaffold_3	1174390	1174614	-
Px008394.1	scaffold_3	1465021	1465308	-
Px008397.1	scaffold_3	1656184	1656468	+
Px008398.1	scaffold_3	1705818	1712944	+
Px008399.1	scaffold_3	1752528	1752857	-
Px008404.2	scaffold_3	1851645	1851959	-
Px008407.1	scaffold_3	1879342	1879527	+
Px008433.1	scaffold_30	254893	255596	-
Px008479.1	scaffold_30	1026568	1035196	-
Px008514.1	scaffold_30	1664075	1664332	-
Px008535.1	scaffold_30	2203344	2205291	+
Px008544.1	scaffold_300	86088	86973	-
Px008547.1	scaffold_300	138691	138879	+
Px008548.1	scaffold_300	141422	141828	+
Px008552.2	scaffold_300	242788	243306	+
Px008553.1	scaffold_300	303283	303501	+
Px008569.1	scaffold_301	156331	156900	+
Px008592.1	scaffold_302	241453	241982	-
Px008593.1	scaffold_302	310217	310384	+
Px008619.2	scaffold_303	300189	300392	-
Px008630.1	scaffold_304	127653	128198	-
Px008645.1	scaffold_304	356016	377407	+
Px008703.1	scaffold_308	125878	126480	+
Px008720.2	scaffold_308	447382	448404	-
Px008734.1	scaffold_309	63157	63438	+
Px008744.1	scaffold_309	321547	329711	-
Px008750.1	scaffold_309	365758	365937	-
Px008752.1	scaffold_309	380792	386695	+
Px008767.1	scaffold_309	660161	660364	-
Px008776.1	scaffold_31	303717	308941	-
Px008779.1	scaffold_31	379768	379926	+
Px008781.1	scaffold_31	481467	481808	+
Px008787.1	scaffold_31	580149	580310	+
Px008791.1	scaffold_31	672252	672503	-
Px008792.1	scaffold_31	679886	680677	+
Px008794.1	scaffold_31	773958	779610	-
Px008851.1	scaffold_31	2280020	2280484	-
Px008865.1	scaffold_310	154479	158072	+
Px008889.1	scaffold_311	154104	154835	-
Px008891.1	scaffold_311	196311	196463	+
Px008929.1	scaffold_312	258394	258612	-
Px008952.1	scaffold_314	9038	10450	+
Px008959.1	scaffold_314	117734	118024	+
Px008975.1	scaffold_315	106875	107180	-
Px009004.1	scaffold_316	232241	232525	-
Px009006.1	scaffold_316	242108	242260	-
Px009033.1	scaffold_318	142412	142642	+
Px009034.1	scaffold_318	143815	143985	+
Px009075.1	scaffold_32	601191	604399	-
Px009120.1	scaffold_320	246905	247634	+
Px009132.1	scaffold_321	139072	139269	+
Px009196.1	scaffold_324	325082	325923	+
Px009197.1	scaffold_324	338078	338812	+
Px009207.1	scaffold_325	291227	291421	+
Px009215.1	scaffold_325	469367	469648	-
Px009216.2	scaffold_325	472708	472932	+
Px009320.1	scaffold_33	448149	448334	-
Px009325.1	scaffold_33	564062	564910	-
Px009326.1	scaffold_33	575203	575433	+
Px009339.1	scaffold_33	917652	918101	-
Px009341.1	scaffold_33	955913	956293	+
Px009344.1	scaffold_33	1051254	1051436	-
Px009369.1	scaffold_33	1379862	1380513	-
Px009384.1	scaffold_330	45154	45315	+
Px009385.1	scaffold_330	50683	50895	+
Px009386.1	scaffold_330	54426	54665	+
Px009387.1	scaffold_330	60474	60632	+
Px009399.1	scaffold_331	14226	17976	+
Px009450.1	scaffold_334	49004	49186	-
Px009452.1	scaffold_334	92802	93047	+
Px009453.1	scaffold_334	134027	134452	-
Px009464.1	scaffold_335	228583	229218	-
Px009487.1	scaffold_337	20089	20322	+
Px009489.1	scaffold_337	44048	45045	+
Px009490.1	scaffold_337	46601	47812	-
Px009521.1	scaffold_338	327992	328222	-
Px009557.1	scaffold_34	618401	621758	+
Px009576.1	scaffold_34	1004893	1005150	+
Px009602.1	scaffold_340	474836	484702	+
Px009616.1	scaffold_341	294510	294677	-
Px009617.1	scaffold_341	299459	299620	+
Px009643.2	scaffold_343	214413	215444	+
Px009652.1	scaffold_344	133488	134057	+
Px009657.1	scaffold_344	180014	180214	+
Px009659.1	scaffold_344	282504	284695	-
Px009669.1	scaffold_345	103864	130614	+
Px009670.1	scaffold_345	191215	193962	-
Px009693.1	scaffold_346	200271	200535	-
Px009709.1	scaffold_347	153067	153881	+
Px009730.1	scaffold_348	126934	136828	-
Px009731.1	scaffold_348	203582	203791	+
Px009740.1	scaffold_349	131280	131453	-
Px009752.1	scaffold_35	77875	109232	+
Px009767.1	scaffold_35	474284	474661	+
Px009810.1	scaffold_350	243916	244466	+
Px009812.1	scaffold_350	261096	261377	-
Px009822.1	scaffold_351	253175	253366	-
Px009845.1	scaffold_352	321071	339124	+
Px009860.1	scaffold_353	206800	216501	+
Px009862.1	scaffold_354	54962	60417	+
Px009892.1	scaffold_356	63792	63998	+
Px009898.2	scaffold_356	200035	200361	+
Px009917.1	scaffold_357	201468	201623	-
Px009936.1	scaffold_358	55882	65565	+
Px009937.1	scaffold_358	92136	95364	-
Px009938.1	scaffold_358	95698	97213	+
Px009946.1	scaffold_358	276865	277542	+
Px009948.1	scaffold_358	284818	286851	-
Px009950.1	scaffold_358	306342	306883	+
Px009955.1	scaffold_359	101362	101562	-
Px009975.1	scaffold_36	223019	239604	-
Px009978.1	scaffold_36	292516	294103	-
Px009979.1	scaffold_36	317826	318053	+
Px009994.1	scaffold_36	751144	751395	-
Px009997.1	scaffold_36	870505	871371	-
Px010009.1	scaffold_36	1040184	1040474	-
Px010013.1	scaffold_36	1178112	1217795	+
Px010031.1	scaffold_360	66576	67550	+
Px010046.1	scaffold_361	276692	276868	-
Px010060.1	scaffold_362	191147	191302	-
Px010081.1	scaffold_363	240547	240861	-
Px010082.1	scaffold_363	246678	246881	+
Px010087.1	scaffold_364	521	730	+
Px010092.1	scaffold_364	38391	38831	+
Px010093.1	scaffold_364	48985	49308	+
Px010104.1	scaffold_365	230888	231046	+
Px010108.1	scaffold_365	298933	299085	-
Px010118.1	scaffold_366	144251	144967	-
Px010132.1	scaffold_366	284335	284490	+
Px010136.1	scaffold_367	21878	22066	+
Px010137.1	scaffold_367	36563	36835	-
Px010139.1	scaffold_367	101537	101719	-
Px010153.1	scaffold_368	236151	236468	+
Px010159.1	scaffold_369	18315	18620	-
Px010179.1	scaffold_37	396629	396868	+
Px010191.1	scaffold_37	746649	746840	+
Px010203.1	scaffold_37	900649	902305	+
Px010211.1	scaffold_37	1328169	1328412	-
Px010212.1	scaffold_370	160685	168546	-
Px010217.1	scaffold_371	21565	21783	-
Px010220.1	scaffold_371	126658	127900	-
Px010241.1	scaffold_372	290021	290419	+
Px010285.1	scaffold_375	124655	125047	-
Px010304.1	scaffold_377	33673	36698	-
Px010305.1	scaffold_377	59326	59514	-
Px010310.1	scaffold_377	158155	158337	-
Px010323.1	scaffold_379	33249	33428	+
Px010325.1	scaffold_379	45234	47413	+
Px010382.1	scaffold_38	968275	968505	+
Px010389.1	scaffold_38	1138949	1139149	+
Px010420.1	scaffold_382	154397	155127	+
Px010445.1	scaffold_384	18056	18421	-
Px010464.1	scaffold_385	14752	15117	+
Px010465.1	scaffold_385	30679	31167	+
Px010486.1	scaffold_386	329050	334197	-
Px010492.1	scaffold_387	77850	78524	-
Px010496.1	scaffold_387	126795	127061	-
Px010521.1	scaffold_388	261897	262073	-
Px010534.1	scaffold_39	52687	52950	-
Px010603.1	scaffold_390	60265	61455	-
Px010615.1	scaffold_390	220649	224586	-
Px010616.1	scaffold_390	225695	225910	+
Px010635.1	scaffold_390	538958	539179	-
Px010679.1	scaffold_394	51505	51786	-
Px010680.1	scaffold_394	58100	59398	+
Px010689.1	scaffold_394	208892	209614	-
Px010692.1	scaffold_394	236306	237046	+
Px010706.1	scaffold_395	216951	275059	-
Px010708.1	scaffold_396	3263	3490	+
Px010716.3	scaffold_396	251843	255001	-
Px010732.1	scaffold_398	210625	212151	+
Px010739.1	scaffold_399	25897	26580	-
Px010740.1	scaffold_399	92676	93799	-
Px010787.1	scaffold_4	673726	674388	+
Px010790.1	scaffold_4	701384	702657	-
Px010826.1	scaffold_4	1588282	1597481	+
Px010829.1	scaffold_4	1942747	1942950	-
Px010846.1	scaffold_40	437636	437932	+
Px010847.1	scaffold_40	479416	479595	-
Px010858.1	scaffold_40	713330	713614	-
Px010884.1	scaffold_400	252845	254386	-
Px010908.1	scaffold_402	386061	387200	+
Px010928.1	scaffold_403	240817	241056	+
Px010930.1	scaffold_404	37528	37857	-
Px010931.1	scaffold_404	58463	58705	+
Px010933.1	scaffold_404	334791	336404	+
Px010941.1	scaffold_404	469282	469638	+
Px010956.1	scaffold_406	21650	21841	-
Px010978.1	scaffold_408	15894	16100	-
Px010980.1	scaffold_408	23087	24536	-
Px010999.1	scaffold_409	40026	40205	-
Px011029.1	scaffold_41	489999	491213	+
Px011040.1	scaffold_41	834127	834420	+
Px011057.1	scaffold_410	126871	129523	+
Px011079.1	scaffold_411	181413	182299	-
Px011081.1	scaffold_411	251440	255514	+
Px011107.1	scaffold_413	151259	151687	-
Px011109.1	scaffold_413	161406	165180	+
Px011123.1	scaffold_414	242178	242855	-
Px011131.1	scaffold_415	186741	187214	+
Px011171.1	scaffold_419	213545	244391	-
Px011186.1	scaffold_42	314813	315106	+
Px011203.1	scaffold_42	753862	755052	+
Px011206.1	scaffold_42	950725	950916	+
Px011213.1	scaffold_42	1077484	1078392	+
Px011238.1	scaffold_421	118556	118858	-
Px011239.1	scaffold_421	119406	120179	+
Px011240.1	scaffold_421	124722	125198	+
Px011252.1	scaffold_421	239515	239691	+
Px011272.1	scaffold_424	76601	76798	+
Px011326.1	scaffold_428	27973	28683	+
Px011336.1	scaffold_429	48504	48752	+
Px011339.1	scaffold_43	32587	36570	+
Px011354.1	scaffold_43	242981	243790	+
Px011355.1	scaffold_43	255164	255538	+
Px011363.1	scaffold_43	451828	452025	-
Px011366.4	scaffold_43	632372	634357	+
Px011376.1	scaffold_43	943771	943965	-
Px011388.1	scaffold_43	1201609	1202412	-
Px011390.1	scaffold_43	1210201	1210539	-
Px011403.1	scaffold_430	168590	168766	+
Px011413.1	scaffold_430	280633	283713	+
Px011445.1	scaffold_434	126382	126741	+
Px011456.1	scaffold_434	352215	353356	+
Px011459.1	scaffold_434	433639	435533	-
Px011471.1	scaffold_435	223796	224026	+
Px011485.1	scaffold_436	206803	207105	-
Px011498.1	scaffold_437	170692	170966	+
Px011508.1	scaffold_438	182187	182495	-
Px011530.1	scaffold_44	218265	219130	+
Px011532.1	scaffold_44	367633	367821	-
Px011605.1	scaffold_442	17052	23889	+
Px011649.1	scaffold_445	210684	213601	-
Px011680.1	scaffold_447	101152	101745	+
Px011685.1	scaffold_447	199799	200920	-
Px011690.1	scaffold_448	47467	47874	-
Px011692.1	scaffold_448	129087	129284	+
Px011696.1	scaffold_448	216888	217055	-
Px011714.1	scaffold_45	11640	11837	-
Px011731.1	scaffold_45	367115	367276	-
Px011732.1	scaffold_45	379720	379902	+
Px011745.1	scaffold_45	703385	703714	+
Px011753.1	scaffold_45	1129860	1130081	+
Px011761.1	scaffold_45	1277264	1286807	+
Px011763.1	scaffold_45	1450974	1451279	-
Px011785.1	scaffold_450	152675	153471	+
Px011808.1	scaffold_452	181637	181855	-
Px011811.1	scaffold_452	237276	237996	+
Px011909.1	scaffold_46	310300	310515	+
Px011913.1	scaffold_46	383549	383815	-
Px011942.1	scaffold_461	139218	142304	+
Px011960.1	scaffold_463	137800	138021	+
Px011999.1	scaffold_467	98147	98308	+
Px012000.1	scaffold_467	132688	132918	-
Px012006.1	scaffold_468	115941	116123	-
Px012007.1	scaffold_468	122262	122687	+
Px012014.1	scaffold_469	25842	26030	+
Px012023.1	scaffold_47	41041	45050	+
Px012024.1	scaffold_47	53962	54931	-
Px012060.1	scaffold_47	859742	860077	+
Px012087.1	scaffold_471	74266	74908	-
Px012126.1	scaffold_473	125947	127503	-
Px012156.1	scaffold_474	297862	304408	-
Px012170.1	scaffold_476	139477	142010	+
Px012181.1	scaffold_477	162405	163208	+
Px012221.1	scaffold_48	273038	273265	+
Px012223.1	scaffold_48	514984	517297	+
Px012244.1	scaffold_48	990856	991591	-
Px012246.1	scaffold_48	1010215	1010937	+
Px012276.1	scaffold_48	1321746	1326381	+
Px012290.1	scaffold_48	1513772	1538548	-
Px012292.1	scaffold_48	1568370	1568843	-
Px012301.1	scaffold_48	1729055	1729231	-
Px012348.1	scaffold_483	164940	165587	-
Px012388.1	scaffold_488	46563	47084	+
Px012407.1	scaffold_489	186247	186462	-
Px012408.1	scaffold_489	195693	195911	+
Px012413.1	scaffold_49	75038	75235	-
Px012420.1	scaffold_49	188798	189037	+
Px012421.1	scaffold_49	214362	214541	-
Px012491.1	scaffold_490	105325	109331	-
Px012507.1	scaffold_490	326203	326695	+
Px012516.1	scaffold_491	93414	93931	-
Px012563.1	scaffold_497	75527	75709	-
Px012566.1	scaffold_497	80322	81864	+
Px012575.1	scaffold_498	36183	37094	+
Px012590.1	scaffold_5	93823	94817	+
Px012596.1	scaffold_5	692445	692735	+
Px012602.1	scaffold_5	807457	807774	+
Px012622.1	scaffold_5	1205189	1208418	+
Px012624.1	scaffold_5	1275045	1275239	-
Px012639.1	scaffold_50	10766	51215	-
Px012686.1	scaffold_501	380578	380817	+
Px012691.1	scaffold_502	55538	56083	-
Px012771.1	scaffold_509	71278	88478	+
Px012791.1	scaffold_51	271772	273532	+
Px012827.1	scaffold_51	1457350	1463315	+
Px012836.1	scaffold_51	1744503	1744700	-
Px012861.1	scaffold_51	2060788	2060958	-
Px012865.1	scaffold_51	2099900	2100118	+
Px012871.1	scaffold_51	2224787	2225236	-
Px012872.1	scaffold_51	2226620	2226802	-
Px012912.1	scaffold_511	164546	164815	-
Px012920.1	scaffold_512	192044	193647	+
Px012938.1	scaffold_515	112187	112462	+
Px012943.1	scaffold_516	1311	1493	-
Px012952.1	scaffold_517	131516	131680	-
Px012959.1	scaffold_518	127686	127868	-
Px012992.1	scaffold_52	504030	505536	-
Px012998.1	scaffold_52	720154	726875	-
Px013025.1	scaffold_52	1337281	1345271	-
Px013027.1	scaffold_52	1413122	1413662	-
Px013028.1	scaffold_52	1421200	1421796	+
Px013055.1	scaffold_521	174164	174343	-
Px013066.1	scaffold_523	144113	144950	-
Px013071.1	scaffold_524	20484	42619	+
Px013119.1	scaffold_529	59274	59465	-
Px013128.1	scaffold_529	112640	114067	+
Px013133.1	scaffold_529	157456	162771	+
Px013140.1	scaffold_53	124826	125083	+
Px013156.1	scaffold_53	595284	595454	-
Px013160.1	scaffold_53	706723	707675	+
Px013167.1	scaffold_53	926855	927956	-
Px013174.1	scaffold_53	1139980	1140408	-
Px013178.1	scaffold_53	1246331	1246585	-
Px013216.1	scaffold_531	168570	169244	-
Px013226.1	scaffold_533	7198	12096	-
Px013241.1	scaffold_534	255874	256047	+
Px013304.1	scaffold_54	302403	302555	+
Px013307.1	scaffold_54	394928	395506	+
Px013310.2	scaffold_54	480602	480778	+
Px013311.1	scaffold_54	566855	567175	-
Px013332.1	scaffold_540	5631	7921	+
Px013339.1	scaffold_540	101912	106177	-
Px013359.1	scaffold_543	29732	30283	+
Px013373.1	scaffold_545	205899	206621	-
Px013379.1	scaffold_546	5333	5647	+
Px013380.1	scaffold_546	95659	103761	+
Px013406.1	scaffold_549	13110	13289	-
Px013413.1	scaffold_55	21332	21562	+
Px013428.1	scaffold_55	549541	550386	-
Px013436.1	scaffold_55	998602	1000587	+
Px013455.1	scaffold_552	101933	102314	+
Px013462.1	scaffold_554	1265	1522	+
Px013469.1	scaffold_554	129465	129710	-
Px013470.1	scaffold_554	148826	149053	+
Px013481.1	scaffold_555	56662	57033	-
Px013489.1	scaffold_556	132398	132709	+
Px013518.1	scaffold_56	102508	103041	-
Px013526.1	scaffold_56	532761	532988	+
Px013603.1	scaffold_567	75524	76856	+
Px013604.1	scaffold_567	78907	79092	+
Px013606.1	scaffold_567	120886	139713	-
Px013611.1	scaffold_568	50793	50993	+
Px013616.1	scaffold_568	200006	213443	-
Px013682.1	scaffold_574	129022	130341	-
Px013690.1	scaffold_575	129963	130124	-
Px013709.1	scaffold_579	124151	124321	+
Px013717.1	scaffold_58	164948	165145	+
Px013724.1	scaffold_58	358680	358898	+
Px013727.1	scaffold_58	457196	457357	-
Px013785.1	scaffold_584	42762	42920	-
Px013815.1	scaffold_59	29130	30403	+
Px013825.1	scaffold_59	267416	267973	+
Px013850.1	scaffold_59	778853	779023	-
Px013943.1	scaffold_598	119536	120201	-
Px013972.1	scaffold_6	757901	758095	-
Px013973.1	scaffold_6	781122	781951	+
Px013976.1	scaffold_6	845281	845496	+
Px013977.1	scaffold_6	873795	874085	-
Px013986.1	scaffold_6	1027889	1028303	+
Px014027.1	scaffold_60	113622	113882	-
Px014098.1	scaffold_605	79474	82362	+
Px014165.1	scaffold_61	43560	43850	-
Px014178.1	scaffold_61	506919	507693	-
Px014195.1	scaffold_610	35454	35684	-
Px014209.1	scaffold_612	28847	28999	-
Px014273.1	scaffold_619	13922	14134	+
Px014296.1	scaffold_62	597713	598642	-
Px014301.1	scaffold_62	693406	695752	+
Px014384.1	scaffold_620	114110	114640	-
Px014387.1	scaffold_621	101409	101687	+
Px014390.1	scaffold_621	118017	120713	-
Px014392.1	scaffold_622	7234	7431	-
Px014402.1	scaffold_622	273877	274044	-
Px014404.1	scaffold_623	13015	13383	-
Px014415.1	scaffold_625	61098	63067	-
Px014417.1	scaffold_625	77870	78097	-
Px014418.1	scaffold_625	111768	112487	-
Px014447.1	scaffold_63	7725	9011	-
Px014453.1	scaffold_63	178108	178311	+
Px014455.1	scaffold_63	207354	208114	+
Px014471.1	scaffold_63	695994	711489	+
Px014500.1	scaffold_633	110478	111139	+
Px014507.1	scaffold_634	40817	41080	-
Px014514.1	scaffold_635	58709	60402	-
Px014523.1	scaffold_636	58521	58685	+
Px014568.1	scaffold_64	746421	746648	-
Px014569.1	scaffold_64	747004	747192	-
Px014620.1	scaffold_646	98801	98965	-
Px014642.1	scaffold_65	137276	137515	-
Px014645.1	scaffold_65	208762	209019	-
Px014653.1	scaffold_65	326621	326860	+
Px014663.3	scaffold_65	493600	499269	+
Px014675.1	scaffold_65	977875	979632	+
Px014677.1	scaffold_65	994121	994321	+
Px014685.3	scaffold_65	1138063	1138341	+
Px014706.2	scaffold_652	84849	88246	+
Px014742.1	scaffold_654	55904	56203	+
Px014743.1	scaffold_654	66815	67045	+
Px014744.1	scaffold_654	104162	104359	+
Px014757.1	scaffold_657	21352	21549	-
Px014758.1	scaffold_657	28972	29193	-
Px014763.1	scaffold_658	25587	25763	+
Px014824.1	scaffold_660	1905	19438	-
Px014845.1	scaffold_663	94856	95149	+
Px014857.1	scaffold_665	86890	87811	-
Px014863.1	scaffold_667	38756	39147	+
Px014877.1	scaffold_669	36377	36529	+
Px014898.1	scaffold_67	495093	495287	+
Px014913.1	scaffold_67	935996	936265	+
Px014914.1	scaffold_67	957491	960016	-
Px014920.1	scaffold_67	1030573	1030779	-
Px014945.1	scaffold_675	44021	44269	-
Px014961.1	scaffold_679	98855	99591	-
Px014979.1	scaffold_68	396985	406951	-
Px014983.1	scaffold_68	542488	542715	+
Px015004.1	scaffold_680	11025	11237	-
Px015006.1	scaffold_680	27114	28394	+
Px015030.1	scaffold_682	28436	28663	-
Px015032.1	scaffold_682	59159	60528	+
Px015040.1	scaffold_684	17341	17670	-
Px015077.1	scaffold_69	111215	113874	-
Px015095.1	scaffold_69	502843	503133	+
Px015104.1	scaffold_69	907880	908649	-
Px015152.1	scaffold_693	83354	83649	-
Px015179.1	scaffold_695	963	6229	+
Px015182.1	scaffold_695	83424	83780	-
Px015213.1	scaffold_7	309245	310886	-
Px015238.1	scaffold_7	951515	951673	+
Px015308.1	scaffold_70	267970	268251	+
Px015313.1	scaffold_70	311239	311854	+
Px015336.1	scaffold_70	866901	867080	+
Px015338.1	scaffold_70	891632	891895	+
Px015339.1	scaffold_70	954800	954997	+
Px015342.1	scaffold_700	12265	12429	-
Px015381.1	scaffold_706	66792	67106	-
Px015404.1	scaffold_71	555122	555304	+
Px015421.1	scaffold_71	1236937	1237116	-
Px015445.1	scaffold_711	71419	73935	+
Px015473.1	scaffold_719	55116	57074	+
Px015502.1	scaffold_72	563248	564812	-
Px015505.1	scaffold_72	657055	660259	+
Px015618.1	scaffold_729	73795	74493	-
Px015634.1	scaffold_73	379438	380314	+
Px015635.1	scaffold_73	410681	410902	+
Px015636.1	scaffold_73	411793	411984	+
Px015650.1	scaffold_73	823366	823944	-
Px015656.1	scaffold_73	915383	915670	-
Px015657.1	scaffold_73	935618	957219	-
Px015664.1	scaffold_73	1153783	1153983	-
Px015742.1	scaffold_737	15559	15780	+
Px015757.1	scaffold_74	183060	184854	+
Px015805.1	scaffold_74	1073922	1074092	-
Px015808.1	scaffold_74	1118973	1145495	-
Px015815.1	scaffold_74	1334913	1335209	+
Px015847.1	scaffold_744	518	700	+
Px015850.1	scaffold_744	67706	67966	+
Px015919.1	scaffold_75	630007	630279	+
Px015920.1	scaffold_75	666775	666963	+
Px016043.1	scaffold_76	468897	475202	-
Px016102.1	scaffold_768	42594	44103	+
Px016129.1	scaffold_77	57447	57605	-
Px016131.1	scaffold_77	109075	111366	-
Px016141.1	scaffold_77	288547	288804	+
Px016144.1	scaffold_77	315841	316392	+
Px016160.1	scaffold_77	767935	780294	+
Px016189.1	scaffold_777	36867	37153	+
Px016236.1	scaffold_78	911852	920246	-
Px016245.1	scaffold_781	89719	90021	+
Px016247.1	scaffold_782	74714	75361	+
Px016255.1	scaffold_784	43648	47896	+
Px016276.1	scaffold_79	179968	184169	+
Px016286.1	scaffold_79	451958	481522	-
Px016289.1	scaffold_79	504528	504746	-
Px016293.1	scaffold_79	585728	592561	+
Px016297.1	scaffold_79	624568	624807	+
Px016339.1	scaffold_79	1519261	1519416	+
Px016345.1	scaffold_79	1606582	1606815	+
Px016385.1	scaffold_796	5160	22552	+
Px016391.1	scaffold_797	49258	51283	+
Px016401.1	scaffold_8	60715	61332	-
Px016427.1	scaffold_8	1061716	1064027	+
Px016452.1	scaffold_8	1530723	1530932	+
Px016478.1	scaffold_8	2037145	2037384	-
Px016501.1	scaffold_8	2368304	2368489	-
Px016503.1	scaffold_8	2421749	2427007	+
Px016504.1	scaffold_8	2432164	2432640	+
Px016505.1	scaffold_8	2446554	2446817	-
Px016525.1	scaffold_80	275081	275299	+
Px016538.1	scaffold_80	635796	636246	+
Px016552.2	scaffold_800	52811	53648	+
Px016555.1	scaffold_800	88282	88491	-
Px016556.1	scaffold_800	97207	97464	+
Px016562.2	scaffold_801	47024	47308	+
Px016568.1	scaffold_803	32450	34474	+
Px016598.1	scaffold_81	456143	459303	+
Px016601.1	scaffold_81	499502	499681	-
Px016602.1	scaffold_81	517244	517483	-
Px016660.1	scaffold_82	17749	18090	+
Px016661.1	scaffold_82	27391	27633	-
Px016662.1	scaffold_82	103013	103267	+
Px016663.1	scaffold_82	181596	188093	+
Px016737.1	scaffold_83	142274	143961	-
Px016757.1	scaffold_83	431500	431652	+
Px016766.1	scaffold_83	565418	565654	+
Px016794.1	scaffold_834	26924	27139	-
Px016798.1	scaffold_834	70197	70367	+
Px016805.1	scaffold_837	48107	48268	-
Px016822.1	scaffold_84	491662	495441	+
Px016831.1	scaffold_84	644484	644705	-
Px016842.1	scaffold_84	892084	898642	+
Px016847.1	scaffold_840	46860	47066	-
Px016963.1	scaffold_86	934081	934566	+
Px016972.1	scaffold_862	41903	42386	-
Px017004.1	scaffold_87	179001	182256	-
Px017005.1	scaffold_87	242533	244109	-
Px017032.1	scaffold_87	795273	795473	-
Px017073.1	scaffold_88	581657	586280	-
Px017074.1	scaffold_88	622983	623186	-
Px017075.1	scaffold_88	695336	695518	+
Px017087.1	scaffold_881	3683	4669	+
Px017185.1	scaffold_897	11699	12037	-
Px017223.1	scaffold_9	633126	633761	+
Px017230.1	scaffold_9	892272	893223	-
Px017235.1	scaffold_9	955917	969245	-
Px017238.1	scaffold_9	992447	993615	+
Px017249.1	scaffold_9	1393064	1393252	-
Px017250.1	scaffold_9	1409947	1410111	-
Px017255.1	scaffold_9	1671458	1671832	-
Px017268.1	scaffold_90	272966	277369	+
Px017295.1	scaffold_900	311	643	-
Px017312.1	scaffold_903	32687	32869	+
Px017313.1	scaffold_905	12745	12960	-
Px017317.1	scaffold_907	3194	6340	+
Px017356.1	scaffold_91	348259	348618	-
Px017363.1	scaffold_91	512483	513739	+
Px017371.1	scaffold_91	558818	559135	+
Px017372.1	scaffold_91	590690	591121	-
Px017379.1	scaffold_91	665408	665593	-
Px017392.1	scaffold_91	905130	905424	+
Px017419.1	scaffold_92	111049	111288	+
Px017522.1	scaffold_93	788651	789292	-
Px017596.1	scaffold_94	168755	180815	-
Px017603.1	scaffold_94	409126	409344	-
Px017604.1	scaffold_94	434287	435005	-
Px017679.1	scaffold_95	423776	424641	-
Px017681.1	scaffold_95	435483	436498	-
Px017687.1	scaffold_95	606043	606369	+
Px017694.1	scaffold_95	772094	775210	-
Px017696.1	scaffold_95	793821	793991	-
Px017705.1	scaffold_95	1073591	1074759	+
Px017760.1	scaffold_96	67288	71039	+
Px017762.1	scaffold_96	129252	130392	-
Px017770.1	scaffold_96	264148	283144	-
Px017859.1	scaffold_97	739685	740135	+
Px017869.1	scaffold_971	11193	11420	+
Px017907.1	scaffold_98	3067	6895	-
Px017912.1	scaffold_98	117034	117936	+
Px017923.1	scaffold_98	382383	384097	+
Px017930.1	scaffold_98	687504	687737	+
Px017991.1	scaffold_99	171741	171917	+
Px018049.1	scaffold_991	1965	3143	-

## Sheet: TableS2
Table S2. Sperm proteins present in males collected from P. xylostella.
Sperm proteins identified in seminal vesicles
Replicate 1		Replicate 2		Replicate 3
ID	NSAF	ID	NSAF	ID	NSAF
Px002670.1	0.00132053	Px002670.1	0.00122391	Px002670.1	0.00136781
Px009823.1	0.00128171	Px009823.1	0.00109993	Px009823.1	0.00120372
Px015730.1	0.00109374	Px015730.1	0.00109245	Px015730.1	0.00115026
Px007815.1	0.00119775	Px007815.1	0.00103082	Px007815.1	0.00116263
Px008799.1	0.00130924	Px006820.1	0.00332041	Px010238.1	0.00448737
Px007031.1	0.00405677	Px008868.2	0.000710385	Px006820.1	0.00256923
Px010238.1	0.00355756	Px009204.1	0.000899322	Px008868.2	0.000714341
Px008868.2	0.000698032	Px008799.1	0.0012355	Px008799.1	0.00138303
Px006820.1	0.00303737	Px007031.1	0.00358587	Px012979.1	0.000433348
Px009204.1	0.000862506	Px012520.1	0.000787633	Px012520.1	0.000918895
Px012520.1	0.000799824	Px010238.1	0.0034084	Px009204.1	0.000867045
Px007030.1	0.00355388	Px004979.1	0.00345386	Px007031.1	0.00358801
Px012979.1	0.000383643	Px012979.1	0.00036603	Px002762.1	0.00642409
Px012982.1	0.007002	Px002762.1	0.00741677	Px010066.3	0.00278832
Px001863.1	0.0024135	Px017293.1	0.00622494	Px001863.1	0.00187164
Px017293.1	0.00683217	Px007030.1	0.00283342	Px007030.1	0.00312337
Px004979.1	0.00298122	Px010066.3	0.00252832	Px017293.1	0.00615779
Px010066.3	0.00234808	Px006673.4	0.00118191	Px015252.1	0.00447034
Px009191.1	0.0011854	Px016511.1	0.0029709	Px015008.1	0.00289604
Px016511.1	0.00336256	Px009191.1	0.00119633	Px016511.1	0.00309465
Px006673.4	0.00114769	Px001863.1	0.00201322	Px009191.1	0.0014786
Px001901.1	0.000986449	Px012562.1	0.0051167	Px004979.1	0.00243533
Px012203.2	0.00155154	Px000492.1	0.00133696	Px005921.1	0.00137167
Px012562.1	0.00528572	Px012203.2	0.00135812	Px012562.1	0.00468459
Px005921.1	0.00139292	Px003605.1	0.000611655	Px006673.4	0.00100461
Px016826.1	0.00155327	Px005407.1	0.000874913	Px005407.1	0.000981227
Px000492.1	0.00113882	Px007025.1	0.00338701	Px011024.1	0.000855248
Px007025.1	0.00307955	Px015252.1	0.0048982	Px007713.1	0.00950228
Px007135.1	0.000792974	Px005921.1	0.00117364	Px006701.2	0.00528459
Px005407.1	0.000891539	Px016826.1	0.00148606	Px007025.1	0.00311345
Px007526.1	0.000366688	Px003274.1	0.000225809	Px012487.1	0.000842483
Px007713.1	0.00900137	Px012487.1	0.000704831	Px003274.1	0.00026173
Px015252.1	0.00467509	Px011024.1	0.000951303	Px011914.1	0.0015805
Px007024.1	0.00286176	Px003122.2	0.00063246	Px017351.2	0.00138269
Px006701.2	0.0033614	Px006701.2	0.00349805	Px001901.1	0.000866386
Px012487.1	0.000855533	Px001494.2	0.00408666	Px012203.2	0.00131567
Px013566.1	0.00100279	Px009555.1	0.0011314	Px000492.1	0.00112145
Px011544.1	0.00157763	Px012162.1	0.00108221	Px017148.1	0.0022606
Px001494.2	0.00424598	Px003419.2	0.00223051	Px008474.1	0.000317277
Px003605.1	0.000542096	Px015314.1	0.00125299	Px016444.1	0.000267749
Px011024.1	0.000829018	Px001901.1	0.000889562	Px003744.1	0.0016537
Px012057.1	0.00427766	Px015776.1	0.00230985	Px013566.1	0.000860075
Px015008.1	0.00245966	Px011544.1	0.00141346	Px003605.1	0.000510617
Px015776.1	0.00271211	Px004377.1	0.000492782	Px009555.1	0.000993038
Px011994.1	0.00121959	Px003455.1	0.00674819	Px012162.1	0.000993038
Px003274.1	0.000199338	Px003740.1	0.00191215	Px001494.2	0.00434203
Px003455.1	0.00575855	Px007135.1	0.000734953	Px005432.1	0.000831416
Px012455.1	0.00240087	Px010237.1	0.00147809	Px010237.1	0.00161532
Px005432.1	0.000889931	Px011914.1	0.00144504	Px015314.1	0.00119815
Px003419.2	0.00202373	Px013566.1	0.000809492	Px016171.2	0.000442469
Px011914.1	0.00142155	Px011994.1	0.00113035	Px005680.1	0.00079848
Px017351.2	0.00123892	Px017351.2	0.000956892	Px011994.1	0.0011086
Px009555.1	0.00127379	Px011556.1	0.000577463	Px007135.1	0.000513149
Px012162.1	0.00127379	Px000009.11	0.000550218	Px016826.1	0.00113485
Px011156.2	0.000513977	Px013385.4	0.000438258	Px007526.1	0.00030332
Px003275.1	0.00580113	Px016444.1	0.000206184	Px003275.1	0.00625671
Px010237.1	0.00177703	Px007713.1	0.00934388	Px007024.1	0.00252368
Px002682.1	0.00225127	Px007024.1	0.00285031	Px011607.1	0.00379928
Px012587.1	0.00133439	Px012057.1	0.00436114	Px008572.1	0.00158812
Px002249.1	0.000655434	Px011900.1	0.00133635	Px015776.1	0.00238201
Px017914.1	0.000951613	Px005432.1	0.000719071	Px012455.1	0.00152691
Px004328.1	0.0135532	Px009077.7	0.00090292	Px015494.1	0.0011966
Px006484.1	0.00464298	Px002682.1	0.00208654	Px011544.1	0.00124286
Px003808.1	0.00419234	Px006677.4	0.00158769	Px011556.1	0.000641436
Px005261.1	0.00525075	Px008572.1	0.00111036	Px004377.1	0.000473711
Px014450.2	0.00311691	Px005200.1	0.000490479	Px000009.11	0.0005846
Px003744.1	0.0019592	Px007526.1	0.000258292	Px005200.1	0.0004937
Px006195.2	0.0021733	Px006364.1	0.000502248	Px006364.1	0.000533632
Px015494.1	0.00125703	Px006484.1	0.004197	Px015141.1	0.000522652
Px006677.4	0.00191069	Px011607.1	0.00357583	Px013251.1	0.000256866
Px016171.2	0.000449322	Px003808.1	0.00381494	Px003455.1	0.00554035
Px005680.1	0.000810848	Px012455.1	0.00199341	Px017939.1	0.00348896
Px011796.5	0.000468001	Px016905.1	0.00082203	Px003840.1	0.00397827
Px008572.1	0.00110587	Px010783.1	0.00198904	Px015250.1	0.0029869
Px003316.1	0.000555314	Px011796.5	0.000485809	Px003419.2	0.00226216
Px000009.11	0.000527694	Px015494.1	0.00100972	Px012057.1	0.00328568
Px013385.4	0.000420317	Px003189.1	0.00148953	Px011900.1	0.000840321
Px006364.1	0.000451581	Px002770.2	0.00103302	Px009077.7	0.000866501
Px008474.1	0.000219676	Px002249.1	0.000552252	Px002249.1	0.000704113
Px013288.1	0.00506525	Px012711.1	0.00142814	Px003817.1	0.00145754
Px017939.1	0.00328993	Px016316.2	0.000580432	Px012587.1	0.00108551
Px011607.1	0.00310028	Px007745.1	0.000878126	Px010269.7	0.00029727
Px004694.1	0.0047382	Px003275.1	0.00614477	Px003122.2	0.000467465
Px015314.1	0.00111532	Px013288.1	0.00457578	Px004328.1	0.0141116
Px003189.1	0.00167409	Px005261.1	0.00699568	Px002824.2	0.0063284
Px009077.7	0.00075422	Px005796.1	0.0020319	Px004351.1	0.00258041
Px012711.1	0.00177201	Px012268.3	0.00133739	Px014632.1	0.0020442
Px014632.1	0.00140623	Px000783.1	0.00132024	Px016905.1	0.000748626
Px012784.1	0.000668348	Px005820.1	0.00194176	Px000261.1	0.00156496
Px015250.1	0.0045807	Px010744.2	0.00137777	Px006677.4	0.00181667
Px004351.1	0.00319358	Px014632.1	0.0015516	Px011796.5	0.000405559
Px016905.1	0.000734881	Px013710.1	0.00155873	Px012711.1	0.00159324
Px005373.1	0.00198712	Px016586.1	0.000754055	Px000783.1	0.00112219
Px010783.1	0.0017307	Px006909.3	0.00138764	Px002770.2	0.0010453
Px017148.1	0.00153041	Px013584.3	0.0013382	Px000356.2	0.00108551
Px013191.1	0.000972322	Px002277.2	0.00104855	Px007522.1	0.000431408
Px013584.3	0.00151604	Px007522.1	0.000384666	Px010951.2	0.00068398
Px000783.1	0.00113958	Px009079.1	0.000654459	Px011156.2	0.00040973
Px001103.1	0.000808473	Px003316.1	0.000428902	Px005261.1	0.00786371
Px013710.1	0.00140148	Px004716.1	0.000265103	Px004694.1	0.00421072
Px002859.2	0.000802679	Px008474.1	0.000203602	Px006815.1	0.00317745
Px009290.2	0.000650502	Px004328.1	0.0140818	Px003351.1	0.00145596
Px009079.1	0.000664588	Px002824.2	0.00664083	Px011885.3	0.000970028
Px002277.2	0.000942775	Px017939.1	0.00351832	Px001103.1	0.000716527
Px013295.3	0.00050164	Px004351.1	0.00265633	Px002682.1	0.0015348
Px005200.1	0.000389937	Px003723.1	0.00230681	Px006195.2	0.00120383
Px016316.2	0.000515739	Px011885.3	0.000869503	Px010744.2	0.00105398
Px011494.1	0.000521827	Px016171.2	0.000282588	Px012800.1	0.000529185
Px015141.1	0.000405866	Px016881.1	0.0014888	Px002277.2	0.00105218
Px009257.1	0.00552309	Px005723.1	0.000454074	Px011274.1	0.000847693
Px006815.1	0.00322666	Px006635.1	0.00101087	Px009680.1	0.00107722
Px008082.1	0.00363601	Px007475.2	0.000401758	Px013877.1	0.00100797
Px006121.1	0.00552489	Px008286.1	0.000391653	Px005723.1	0.000375237
Px014427.1	0.00085447	Px011494.1	0.000520849	Px013288.1	0.00410404
Px003351.1	0.00113732	Px015250.1	0.00401605	Px009257.1	0.00602683
Px015827.1	0.00128234	Px014450.2	0.00295931	Px000840.3	0.00194249
Px003589.1	0.00162409	Px009257.1	0.00567238	Px003723.1	0.00252523
Px010053.1	0.00072329	Px006815.1	0.00299057	Px010783.1	0.00156796
Px003122.2	0.000445037	Px006195.2	0.00195133	Px003189.1	0.00145072
Px005723.1	0.000408267	Px003351.1	0.00121221	Px011501.1	0.00118301
Px001990.2	0.000815539	Px000528.1	0.00332041	Px006909.3	0.00140414
Px013855.1	0.000700253	Px001103.1	0.000749318	Px009087.2	0.000443412
Px007745.1	0.000710587	Px003817.1	0.00118475	Px017926.3	0.000669589
Px013346.1	0.000618569	Px010951.2	0.000643754	Px008403.2	0.000811529
Px002824.2	0.00568775	Px013191.1	0.000815352	Px008034.1	0.00061893
Px001939.1	0.00446796	Px009082.1	0.000657316	Px004044.1	0.000526131
Px011900.1	0.00111817	Px012515.1	0.000641444	Px011706.1	0.000929705
Px013085.1	0.00215626	Px001500.1	0.00110107	Px013584.3	0.000995276
Px010549.1	0.00162228	Px003701.1	0.000585417	Px013855.1	0.000689572
Px014010.2	0.00141283	Px005680.1	0.000462473	Px016586.1	0.000509838
Px005144.1	0.00136821	Px013855.1	0.000695375	Px017914.1	0.000771728
Px002424.1	0.00117972	Px016947.1	0.00155644	Px007115.2	0.000605448
Px006870.3	0.00116006	Px017926.3	0.000472657	Px004716.1	0.000225335
Px009043.1	0.00316381	Px000542.1	0.00040599	Px009079.1	0.000490838
Px009087.2	0.000382738	Px006870.3	0.000885444	Px016316.2	0.000435319
Px003817.1	0.00107645	Px000548.1	0.000393755	Px016671.1	0.000250687
Px006909.3	0.00114071	Px005106.1	0.000360839	Px016454.1	0.0121577
Px009082.1	0.00066749	Px006208.1	0.000507828	Px006484.1	0.00361257
Px010951.2	0.000584905	Px001939.1	0.00484806	Px014450.2	0.00344368
Px014298.1	0.00127379	Px004694.1	0.00407019	Px008082.1	0.00421242
Px005253.1	0.0013958	Px006121.1	0.0048006	Px006121.1	0.00425048
Px002274.1	0.000565931	Px007513.1	0.00183195	Px005253.1	0.00192431
Px007522.1	0.000322804	Px014623.3	0.00260425	Px010198.1	0.00219771
Px010269.7	0.000248603	Px000261.1	0.0010666	Px002894.1	0.000962154
Px017926.3	0.000475973	Px010549.1	0.00143198	Px010549.1	0.00136932
Px002425.1	0.000776218	Px005352.1	0.0017647	Px012268.3	0.000881975
Px003457.1	0.00039934	Px012217.1	0.000921271	Px007475.2	0.000426863
Px006635.1	0.000787705	Px014427.1	0.000593962	Px000364.1	0.00130136
Px011556.1	0.000368167	Px002894.1	0.000855258	Px010556.1	0.00123718
Px005338.2	0.000127427	Px004707.1	0.000511448	Px012784.1	0.000580724
Px008297.1	0.000674361	Px005732.2	0.0016284	Px011494.1	0.000553396
Px016454.1	0.0114641	Px006956.1	0.000885444	Px000760.2	0.000241383
Px000840.3	0.00371308	Px017148.1	0.00103159	Px005732.2	0.00140575
Px014307.1	0.00451789	Px005253.1	0.00120742	Px006982.3	0.000199837
Px003723.1	0.00233808	Px013346.1	0.000668861	Px013346.1	0.000659895
Px014444.1	0.00622085	Px011706.1	0.000812525	Px004025.2	0.000420718
Px007513.1	0.00144949	Px014298.1	0.000959231	Px005338.2	0.000125483
Px016881.1	0.00169088	Px000364.1	0.000918616	Px008463.1	0.000593132
Px000176.1	0.00255656	Px001025.2	0.000355759	Px017610.1	0.000995048
Px000528.1	0.00340342	Px000840.3	0.00333386	Px001939.1	0.00611681
Px006984.1	0.00169114	Px008054.1	0.00458394	Px008054.1	0.00437085
Px012515.1	0.000773504	Px008082.1	0.00356821	Px013085.1	0.00291964
Px000760.2	0.000320543	Px014307.1	0.00444903	Px000176.1	0.00278257
Px008903.1	0.00154675	Px013085.1	0.00233158	Px005373.1	0.00150524
Px000011.1	0.000388945	Px014444.1	0.00576568	Px013710.1	0.00138011
Px002770.2	0.000849196	Px011822.1	0.00154438	Px007513.1	0.00123274
Px008403.2	0.000732533	Px010198.1	0.00250392	Px000528.1	0.00317511
Px010198.1	0.00187937	Px011558.6	0.000552902	Px002424.1	0.00123007
Px000364.1	0.00123892	Px014010.2	0.00137181	Px012515.1	0.000721616
Px014623.3	0.0016859	Px005144.1	0.00140158	Px014427.1	0.000631078
Px004707.1	0.000482846	Px006813.1	0.00298641	Px005894.1	0.00188155
Px005354.1	0.000536093	Px002424.1	0.00115772	Px012217.1	0.000870079
Px007408.2	0.00196097	Px003388.1	0.00148491	Px016881.1	0.00124881
Px008333.1	0.00100699	Px012587.1	0.000967894	Px006984.1	0.0012271
Px012800.1	0.000388109	Px004172.1	0.000446442	Px007882.1	0.00112251
Px016586.1	0.000480754	Px009087.2	0.000333867	Px009021.1	0.00100797
Px007475.2	0.000280484	Px007408.2	0.0020971	Px000548.1	0.00041836
Px012452.1	0.000536163	Px010053.1	0.00062847	Px001990.2	0.000745735
Px013276.1	0.000248631	Px012638.1	0.00143327	Px002425.1	0.000764378
Px003616.1	0.00095854	Px000760.2	0.000244662	Px003701.1	0.000505374
Px004469.2	0.000275051	Px012784.1	0.000510132	Px000011.1	0.000287259
Px006982.3	0.000156102	Px002425.1	0.000719423	Px005106.1	0.000353896
Px007115.2	0.000472943	Px005814.2	0.000576499	Px012993.1	0.000525083
Px017610.1	0.000918601	Px010269.7	0.000213955	Px013295.3	0.000395191
Px013392.1	0.014417	Px011832.1	0.00136491	Px014291.2	0.000557037
Px001236.1	0.0074929	Px000011.1	0.000270365	Px002671.1	0.00014176
Px008054.1	0.00507263	Px002133.1	0.000360181	Px003457.1	0.000332749
Px005546.1	0.00537382	Px002632.1	0.000664083	Px012517.3	0.0012271
Px011822.1	0.00193291	Px008273.2	0.000346102	Px015037.1	0.000343424
Px003977.1	0.00418634	Px011549.2	0.000339467	Px005526.1	0.000387149
Px011501.1	0.00137295	Px012517.3	0.00125992	Px013415.3	0.000154817
Px014322.1	0.00505771	Px012774.1	0.0002546	Px001236.1	0.00608735
Px011558.6	0.000544676	Px013276.1	0.000251388	Px014307.1	0.00458801
Px011910.1	0.000850095	Px014291.2	0.000524276	Px014444.1	0.00590718
Px006813.1	0.00322217	Px004469.2	0.000280419	Px017011.1	0.00228837
Px005820.1	0.00150844	Px005354.1	0.000420427	Px011558.6	0.000612992
Px012268.3	0.000796121	Px014007.3	0.000409239	Px011910.1	0.000876992
Px004298.1	0.00151375	Px013392.1	0.015455	Px005752.1	0.00245928
Px005689.1	0.00158053	Px001236.1	0.00868082	Px014322.1	0.00435799
Px008076.1	0.00178384	Px003972.1	0.0011151	Px014010.2	0.00132503
Px005352.1	0.00140295	Px003977.1	0.0041785	Px005689.1	0.00197147
Px012517.3	0.00158595	Px006550.1	0.00442722	Px002897.3	0.00035224
Px010556.1	0.00102078	Px014322.1	0.00546892	Px014213.2	0.000845639
Px002640.1	0.000467288	Px005373.1	0.00177089	Px015658.1	0.00168497
Px008450.1	0.00133823	Px011910.1	0.00093797	Px001500.1	0.00109676
Px009021.1	0.000877358	Px013453.1	0.00133397	Px006813.1	0.00250502
Px010752.1	0.000636897	Px015882.1	0.00246353	Px007408.2	0.00222815
Px004025.2	0.000391632	Px005752.1	0.00220442	Px004539.1	0.00256574
Px005649.1	0.0012412	Px008403.2	0.000763801	Px006620.1	0.00114198
Px006598.1	0.00066652	Px000176.1	0.00212008	Px015896.1	0.00183779
Px008034.1	0.000460912	Px006402.1	0.00127249	Px001759.2	0.00145596
Px014443.1	0.000676532	Px004926.1	0.00111299	Px005814.2	0.000612523
Px005526.1	0.000393146	Px005069.1	0.00218928	Px003316.1	0.000364562
Px005732.2	0.0010981	Px006059.1	0.000605547	Px004172.1	0.000355755
Px005884.1	0.000744425	Px006984.1	0.00123742	Px007052.1	0.000467788
Px012638.1	0.00103095	Px013853.1	0.00173996	Px008903.1	0.00107517
Px004044.1	0.000343466	Px013857.2	0.00188839	Px015334.1	0.000613548
Px006208.1	0.000379328	Px014213.2	0.000746161	Px003589.1	0.00103485
Px011636.4	0.000182035	Px016756.1	0.000837079	Px004707.1	0.000373592
Px016829.1	0.000293451	Px001272.2	0.000822758	Px006038.1	0.00171522
Px003972.1	0.0012461	Px008709.2	0.000864852	Px008123.1	0.000485845
Px006625.1	0.00287631	Px016135.3	0.0012868	Px008623.1	0.000404238
Px008665.1	0.00383249	Px001990.2	0.000701876	Px012452.1	0.000527985
Px005794.1	0.00333613	Px006620.1	0.000998044	Px012488.3	0.000720313
Px015882.1	0.00254245	Px008123.1	0.000540412	Px012561.1	0.000606358
Px011299.1	0.0035404	Px008333.1	0.000933306	Px013752.1	0.000529787
Px013453.1	0.00131412	Px008450.1	0.00134367	Px000935.1	0.000558875
Px000261.1	0.000931598	Px003616.1	0.00106609	Px001623.1	0.00021015
Px002574.2	0.00113308	Px002274.1	0.000412125	Px002771.2	0.00043893
Px007512.1	0.00217124	Px002897.3	0.000227922	Px006913.1	0.000199176
Px007214.1	0.000416661	Px003457.1	0.00031318	Px008450.1	0.00109818
Px004926.1	0.00104074	Px006038.1	0.00161435	Px012724.4	0.000276156
Px012217.1	0.000717889	Px007882.1	0.000830104	Px004341.1	0.000438702
Px002894.1	0.000651372	Px010752.1	0.000541105	Px014007.3	0.000355755
Px007202.1	0.00123714	Px012382.7	0.000512625	Px017913.1	0.000409691
Px014213.2	0.000644053	Px012492.1	0.000842065	Px000961.1	0.00472459
Px002897.3	0.000245916	Px013069.1	0.000796176	Px001031.1	0.00245815
Px003701.1	0.000434248	Px013752.1	0.000498629	Px003972.1	0.00114247
Px004377.1	0.000278502	Px017914.1	0.000570696	Px003977.1	0.00428105
Px004716.1	0.000209756	Px000609.3	0.000731772	Px005820.1	0.00214562
Px011706.1	0.000741797	Px002671.1	0.000121294	Px005351.2	0.00237778
Px001623.1	0.000213405	Px004025.2	0.000329979	Px013191.1	0.00100309
Px006958.1	0.000274262	Px004560.1	0.000362392	Px002574.2	0.00137834
Px009680.1	0.000729271	Px006668.1	0.000388921	Px013163.3	0.00120957
Px000542.1	0.000281597	Px010745.1	0.000293842	Px013453.1	0.00123245
Px007882.1	0.000732793	Px012724.4	0.000259915	Px000297.1	0.00184064
Px008286.1	0.000223715	Px012993.1	0.000411834	Px008957.2	0.000497471
Px012488.3	0.000598476	Px015826.1	0.000276413	Px013857.2	0.00200639
Px014007.3	0.000361265	Px004044.1	0.000318335	Px004926.1	0.0011037
Px015217.1	0.000236428	Px004453.1	0.00047061	Px007202.1	0.00142131
Px017346.5	0.000324457	Px011636.4	0.000168715	Px007214.1	0.000410306
Px000609.3	0.000631633	Px015334.1	0.000433098	Px003035.1	0.00113592
Px003486.1	0.000205451	Px017610.1	0.00076625	Px003965.2	0.000575983
Px004350.2	0.00056894	Px017913.1	0.000385597	Px011832.1	0.00133865
Px005778.1	0.000291338	Px000961.1	0.00549989	Px013068.1	0.00194643
Px006516.1	0.000644053	Px005546.1	0.00587458	Px003762.2	0.00166019
Px008175.6	0.000296614	Px015010.1	0.00435695	Px007512.1	0.00156796
Px009850.1	0.000779874	Px005789.1	0.00375351	Px007863.4	0.000597029
Px011549.2	0.000244178	Px001031.1	0.0021422	Px009082.1	0.0004519
Px013251.1	0.000130423	Px002574.2	0.0014826	Px009918.1	0.000433597
Px015151.1	0.000302484	Px017011.1	0.0018347	Px010569.1	0.000961161
Px002717.1	0.00334991	Px011299.1	0.00281259	Px005649.1	0.00111115
Px000961.1	0.00542905	Px013208.1	0.00299057	Px006635.1	0.000596685
Px011823.1	0.00146525	Px008076.1	0.00176354	Px006956.1	0.000587983
Px017011.1	0.00215168	Px005438.1	0.00106823	Px009839.1	0.00109818
Px005351.2	0.00178471	Px007512.1	0.00201237	Px010752.1	0.000522652
Px004768.1	0.000783873	Px008919.1	0.00129127	Px012638.1	0.00101522
Px005752.1	0.00190276	Px009043.1	0.00241485	Px012774.1	0.000225425
Px001500.1	0.00111374	Px016653.1	0.00286066	Px014298.1	0.000783978
Px005438.1	0.00115256	Px005884.1	0.000896943	Px017346.5	0.000355009
Px007046.1	0.00200622	Px009021.1	0.000880926	Px002632.1	0.000529185
Px013857.2	0.00190163	Px006621.1	0.000977791	Px003177.1	0.000460161
Px015896.1	0.00186626	Px014565.1	0.00128016	Px003782.1	0.00016537
Px002656.1	0.00280139	Px001759.2	0.00115951	Px004721.1	0.00074055
Px005069.1	0.00204717	Px003965.2	0.000496933	Px006527.1	0.000322346
Px003850.2	0.000478337	Px003354.1	0.000273004	Px010953.1	0.000973213
Px016135.3	0.00119005	Px006527.1	0.000337098	Px006958.1	0.000216063
Px017402.1	0.00157043	Px007202.1	0.000955515	Px007582.1	0.000260122
Px001025.2	0.000351857	Px007660.2	0.000468489	Px016715.1	0.000678035
Px003762.2	0.0016859	Px009680.1	0.000675911	Px013392.1	0.017276
Px005814.2	0.000526317	Px010504.1	0.000488296	Px002717.1	0.00278567
Px006059.1	0.000479124	Px012488.3	0.000616318	Px005789.1	0.00460161
Px012492.1	0.000908541	Px012661.1	0.000719873	Px014439.2	0.00465217
Px014832.1	0.00117198	Px014812.1	0.000454851	Px015010.1	0.00433054
Px002771.2	0.000445729	Px003522.1	0.000315812	Px011822.1	0.00183779
Px004717.1	0.000464511	Px003721.3	0.000474345	Px011299.1	0.00365241
Px010761.1	0.000845438	Px004350.2	0.000593225	Px005546.1	0.00284946
Px012774.1	0.000228917	Px004717.1	0.000387471	Px006550.1	0.0033599
Px013068.1	0.00164715	Px004721.1	0.000696997	Px002529.1	0.000950781
Px001759.2	0.00102358	Px005526.1	0.000327942	Px004298.1	0.00159004
Px002632.1	0.000537382	Px007115.2	0.000394505	Px015882.1	0.00182085
Px004721.1	0.000752021	Px008463.1	0.000418686	Px005806.1	0.00208546
Px006038.1	0.0014251	Px010990.4	0.00060524	Px006402.1	0.00126751
Px006211.1	0.00075422	Px012561.1	0.000466933	Px006428.1	0.00130663
Px008793.1	9.23865e-05	Px013295.3	0.000278961	Px011817.1	0.00134396
Px009235.1	0.000367965	Px005161.1	0.000457988	Px005144.1	0.000992776
Px009281.3	0.000608357	Px006958.1	0.000203356	Px005352.1	0.00138155
Px012449.1	0.00117782	Px006982.3	0.000115744	Px006140.1	0.00346601
Px012561.1	0.000503795	Px008034.1	0.000310682	Px016756.1	0.000830094
Px012661.1	0.000699033	Px008175.6	0.000274911	Px006059.1	0.000557601
Px013639.1	0.00170823	Px009229.1	0.000459971	Px003388.1	0.0010518
Px016754.1	0.000788817	Px010977.1	0.000574342	Px004457.1	0.0010232
Px004592.2	0.000662667	Px013251.1	0.00012088	Px005069.1	0.00186087
Px004892.1	0.000169588	Px016454.1	0.0114427	Px008333.1	0.000915347
Px007052.1	0.000316689	Px002717.1	0.00331179	Px011522.1	0.000664075
Px007863.4	0.000440929	Px014439.2	0.00481643	Px013254.1	0.000324404
Px010675.1	0.00014802	Px006625.1	0.00285627	Px006208.1	0.000456552
Px010990.4	0.000580463	Px013163.3	0.00146369	Px012625.1	0.000964146
Px012732.1	0.00101006	Px005351.2	0.00243254	Px013208.1	0.00205599
Px012993.1	0.000355477	Px004571.1	0.00183195	Px010977.1	0.000762789
Px014291.2	0.00037711	Px011823.1	0.00108643	Px015913.3	0.000702069
Px015334.1	0.000415367	Px012388.1	0.00291736	Px003850.2	0.000353281
Px001241.1	0.000222914	Px011817.1	0.0015179	Px004453.1	0.000500017
Px002118.1	0.000251407	Px000725.1	0.00272034	Px004717.1	0.000411683
Px002145.1	0.00043052	Px002529.1	0.000800667	Px007332.1	0.00126372
Px004341.1	0.000346498	Px004298.1	0.00159006	Px007781.1	0.000372994
Px005738.1	8.30047e-05	Px015896.1	0.00197681	Px009281.3	0.000599077
Px008463.1	0.000351353	Px005689.1	0.00146489	Px009529.1	0.00115986
Px009832.1	0.000449826	Px006140.1	0.00349517	Px010672.1	0.00166019
Px009914.1	0.000519747	Px007214.1	0.000358591	Px011926.2	0.000930435
Px012382.7	0.000351969	Px008903.1	0.00109626	Px014529.1	0.000418466
Px012724.4	0.000196304	Px002656.1	0.00239669	Px014812.1	0.000434946
Px013415.3	0.000110051	Px005412.2	0.00126492	Px015217.1	0.000232822
Px013752.1	0.000342359	Px015658.1	0.0011894	Px000764.1	9.66134e-05
Px017913.1	0.000323585	Px017402.1	0.00145552	Px002274.1	0.000318456
Px013809.1	0.00332294	Px003762.2	0.00156255	Px003486.1	0.000202317
Px009604.1	0.00316772	Px005649.1	0.00115038	Px004350.2	0.000560262
Px006550.1	0.00290015	Px007907.1	0.000751148	Px004469.2	0.000216685
Px011227.1	0.00438942	Px010556.1	0.000800538	Px004892.1	0.000167001
Px006140.1	0.0037711	Px013068.1	0.00167929	Px005161.1	0.000486607
Px011817.1	0.00136478	Px006598.1	0.000561592	Px005354.1	0.000324871
Px000725.1	0.00241714	Px009235.1	0.000378935	Px005974.1	0.000565879
Px009403.1	0.00210076	Px010551.5	0.000210319	Px006369.1	0.000299848
Px010404.1	0.0021926	Px013833.1	0.000812334	Px008011.1	0.000469409
Px000297.1	0.00161993	Px000616.1	0.000542109	Px008878.1	0.000501746
Px005412.2	0.00147851	Px006211.1	0.000699035	Px009280.1	0.000509674
Px006402.1	0.00111552	Px007910.1	0.000342998	Px009774.1	0.000827053
Px012388.1	0.00215367	Px009137.1	0.000594701	Px010504.1	0.000415047
Px012753.1	0.000674972	Px010675.1	0.000154338	Px011535.1	0.000233732
Px013853.1	0.00150185	Px010807.1	0.00103047	Px012405.1	0.000940773
Px016770.1	0.00176371	Px012283.1	0.000717927	Px013639.1	0.00149527
Px006428.1	0.000973037	Px012452.1	0.000406581	Px016165.1	0.000177784
Px006620.1	0.000911167	Px012541.2	0.000351573	Px016829.1	0.000256866
Px013208.1	0.00208784	Px013639.1	0.00158324	Px000609.3	0.000544249
Px015658.1	0.00117636	Px017021.2	0.000483947	Px001493.4	0.00016771
Px001073.1	0.000709415	Px001623.1	0.000158233	Px003378.2	0.000394336
Px004453.1	0.00056418	Px003097.1	0.00177089	Px006180.1	0.000906249
Px005609.1	0.00072742	Px004655.2	0.000463988	Px011549.2	0.000210397
Px006956.1	0.000597091	Px006359.1	0.000642014	Px008665.1	0.00377403
Px008123.1	0.000448519	Px006528.2	0.000310229	Px013809.1	0.00313591
Px008709.2	0.00066652	Px006976.2	0.000100905	Px014449.1	0.00492786
Px001117.1	0.000686019	Px007332.1	0.00105725	Px006625.1	0.00202317
Px001272.2	0.000570671	Px009774.1	0.000778412	Px004571.1	0.00175178
Px002707.3	0.000251652	Px010437.1	0.000510833	Px007149.1	0.00221103
Px004655.2	0.000563195	Px011535.1	0.000219986	Px003390.1	0.00442717
Px005106.1	0.000269533	Px013944.1	0.000740441	Px002656.1	0.00318307
Px006621.1	0.000791237	Px014443.1	0.000456023	Px012388.1	0.0024471
Px007781.1	0.000378771	Px014893.1	0.000432804	Px005412.2	0.00156796
Px008983.1	0.00101954	Px000758.1	0.000474345	Px011227.1	0.00355968
Px009415.1	0.000445498	Px000788.1	0.000239618	Px012492.1	0.00113869
Px000558.1	0.00111845	Px001241.1	0.000206604	Px002752.1	0.00256574
Px000616.1	0.000519916	Px002118.1	0.000233012	Px005438.1	0.00098365
Px000788.1	0.000295468	Px002145.1	0.00039902	Px001826.1	0.00200401
Px002158.1	0.000369811	Px002893.1	0.00036317	Px004768.1	0.000578937
Px003177.1	0.000415367	Px004784.1	0.000347557	Px007046.1	0.00169339
Px003388.1	0.000712058	Px005125.1	0.000183738	Px001379.1	0.000453219
Px003782.1	0.000149273	Px009280.1	0.000419736	Px006621.1	0.000952316
Px004457.1	0.000692697	Px009914.1	0.000481718	Px014832.1	0.00115411
Px004759.1	0.00166147	Px009981.1	0.000258614	Px003354.1	0.000290064
Px007361.1	0.000277246	Px015777.1	0.0017217	Px008076.1	0.00117109
Px008011.1	0.000476679	Px016671.1	0.000137634	Px012753.1	0.00051129
Px008623.1	0.000298545	Px016715.1	0.000558388	Px016770.1	0.00144734
Px009180.1	0.00142412	Px007715.1	0.000498842	Px016945.1	0.00203045
Px009839.1	0.000892151	Px008665.1	0.00355207	Px006668.1	0.000371901
Px010569.1	0.000709854	Px013809.1	0.00282315	Px006976.2	0.000120612
Px010745.1	0.000253631	Px005273.1	0.00406826	Px010761.1	0.000749288
Px010944.1	0.000510652	Px002707.3	0.000388731	Px011927.1	0.00148543
Px013069.1	0.000624749	Px003390.1	0.00364595	Px016135.3	0.000878923
Px013833.1	0.000701171	Px008957.2	0.000436999	Px000384.1	0.00140239
Px014565.1	0.000920815	Px016163.1	0.000891814	Px010807.1	0.000973213
Px014911.1	0.000543324	Px012990.1	0.00222909	Px011611.1	0.000765375
Px000215.1	0.000560398	Px001953.1	0.00125947	Px013180.1	8.72095e-05
Px001239.1	0.000571574	Px003267.1	0.001689	Px015286.1	0.000432539
Px006267.2	0.00060611	Px003782.1	0.000190232	Px016168.1	0.00078946
Px006527.1	0.000254597	Px010404.1	0.0015967	Px016482.1	0.000745167
Px006668.1	0.000293737	Px011926.2	0.00107032	Px000788.1	0.000254591
Px009774.1	0.000734881	Px016945.1	0.00210213	Px001953.1	0.000851562
Px013737.1	0.000743046	Px003035.1	0.000822394	Px003511.1	0.000260981
Px014212.1	0.000336051	Px005974.1	0.000665747	Px006767.1	0.000562856
Px014529.1	0.000330515	Px007863.4	0.000510833	Px008175.6	0.000255579
Px014893.1	0.0004086	Px012753.1	0.00048122	Px009137.1	0.000491449
Px015037.1	0.000221928	Px017496.1	0.00145155	Px009850.1	0.000671981
Px016165.1	0.00015797	Px002706.1	0.00170764	Px010990.4	0.000500158
Px016715.1	0.00060247	Px008623.1	0.000311289	Px011368.2	0.000344786
Px017021.2	0.000406118	Px009839.1	0.000930233	Px011636.4	0.000139423
Px017155.1	0.000548149	Px010569.1	0.000740154	Px011984.1	0.000621265
Px000758.1	0.000438679	Px012405.1	0.000996124	Px012235.1	0.000361174
Px000935.1	0.000340519	Px013146.1	0.000783836	Px012382.7	0.000346601
Px001493.4	0.000145978	Px002715.1	0.000625019	Px012541.2	0.000290533
Px001844.1	0.00048304	Px003177.1	0.000384976	Px013069.1	0.000538317
Px002133.1	0.000194307	Px003486.1	0.000190418	Px013276.1	0.000155806
Px005103.2	0.000112541	Px005103.2	0.000139075	Px013935.3	0.000271377
Px005161.1	0.000370608	Px005601.2	0.00140733	Px013944.1	0.00068837
Px005663.6	0.000260549	Px006405.2	0.000454074	Px015777.1	0.00182928
Px005736.1	0.000135297	Px006767.1	0.000605432	Px016759.1	0.000460518
Px006071.1	0.000514857	Px009281.3	0.000501195	Px016771.1	0.000674274
Px006246.1	0.000174581	Px010761.1	0.000626863	Px017155.1	0.000539788
Px006368.1	0.00083884	Px012449.1	0.000970349	Px000542.1	0.000184868
Px006664.1	0.000535708	Px013737.1	0.000787061	Px001146.1	0.00010313
Px006827.1	0.00033326	Px015515.1	0.000722811	Px002118.1	0.000212204
Px007488.5	0.000288527	Px015745.1	0.000271747	Px002145.1	0.000363389
Px007582.1	0.000198113	Px016783.1	0.00164734	Px003273.1	0.000429795
Px007660.2	0.000303284	Px017155.1	0.000580619	Px003616.1	0.000566352
Px007667.1	0.000269111	Px003850.2	0.000258614	Px003769.1	0.000377147
Px008487.1	0.000161467	Px005960.1	0.00032004	Px005441.1	0.00066669
Px009265.1	0.000629898	Px006919.1	0.000506657	Px005663.6	0.000256574
Px009795.1	0.000100917	Px007737.1	0.000885444	Px005747.1	0.000696869
Px009981.1	0.000239168	Px008011.1	0.000386576	Px005778.1	0.00021517
Px010436.1	0.000363556	Px009780.1	0.000350836	Px005970.1	0.000344886
Px010977.1	0.000464762	Px009982.1	0.000139807	Px006210.1	0.000249028
Px011795.1	0.00036744	Px010960.2	0.000150561	Px006516.1	0.000475672
Px011927.1	0.00100563	Px011522.1	0.000364595	Px008192.1	0.000585949
Px011984.1	0.000540761	Px012732.1	0.000819133	Px008297.1	0.000332038
Px012283.1	0.000516403	Px013024.2	0.000247594	Px009981.1	0.00023552
Px012355.1	0.000389937	Px014429.1	0.000370405	Px009982.1	0.000127323
Px012484.1	0.000266608	Px016165.1	0.000146412	Px010436.1	0.000358011
Px015226.1	0.000611965	Px016714.1	0.000457988	Px012283.1	0.000508526
Px015826.1	0.000178941	Px017346.5	0.000233891	Px012484.1	0.000262541
Px016032.1	0.000314373	Px000470.1	0.000721176	Px012635.2	0.000275348
Px016671.1	0.000127285	Px001557.1	0.000692956	Px013853.1	0.000739472
Px003816.1	0.00243271	Px002050.4	0.000373255	Px013971.1	4.21556e-05
Px016061.1	0.0083818	Px002158.1	0.000257064	Px014212.1	0.00028365
Px004032.1	0.00278642	Px003358.1	0.0010417	Px013456.1	0.010287
Px001930.2	0.00287669	Px004341.1	0.000275268	Px001930.2	0.003882
Px013163.3	0.00152075	Px004892.1	0.000117885	Px011823.1	0.0014429
Px017225.1	0.00432609	Px005338.2	5.90515e-05	Px003979.1	0.00296266
Px014439.2	0.00346444	Px005736.1	0.000125397	Px017225.1	0.00301757
Px004571.1	0.0020754	Px006071.1	0.000477185	Px000725.1	0.00255029
Px005789.1	0.00327102	Px006267.2	0.00048151	Px003816.1	0.00112294
Px001031.1	0.00166415	Px006516.1	0.000447696	Px009185.1	0.00258139
Px002343.2	0.00243343	Px006766.1	0.000242957	Px002343.2	0.0018638
Px003979.1	0.0028502	Px008045.1	0.0010417	Px004835.1	0.0022198
Px003390.1	0.00449574	Px008244.2	0.000231994	Px010404.1	0.00215915
Px011067.3	0.00352743	Px008362.2	0.000403493	Px006287.1	0.00151874
Px011938.1	0.00320825	Px008798.1	0.00032133	Px009403.1	0.00177318
Px002752.1	0.00280591	Px008878.1	0.000354178	Px009604.1	0.00178252
Px005806.1	0.00169421	Px009411.3	0.000143585	Px014565.1	0.00136015
Px002529.1	0.000558979	Px009415.1	0.000275268	Px002972.1	0.00114138
Px002972.1	0.00105369	Px009832.1	0.000357354	Px003578.1	0.00179454
Px007153.1	0.00258201	Px009918.1	0.000222598	Px006626.2	0.000869622
Px010913.1	0.0012248	Px010123.4	0.000204072	Px001073.1	0.000698594
Px001379.1	0.000376559	Px010150.1	0.000425013	Px005609.1	0.000716325
Px002706.1	0.00184245	Px010436.1	0.000336955	Px000558.1	0.00110139
Px003035.1	0.000798586	Px011795.1	0.000340555	Px006405.2	0.000482448
Px006369.1	0.000342554	Px015217.1	0.000146086	Px011495.1	0.00125436
Px008957.2	0.000303106	Px015606.1	0.0001765	Px011543.1	0.00207143
Px009044.1	0.00114134	Px016809.3	0.000243328	Px011697.1	0.000742716
Px009185.1	0.00157282	Px017924.1	0.000448957	Px000042.3	0.000284262
Px012521.1	0.000886403	Px016061.1	0.0097733	Px000616.1	0.000447987
Px014826.7	0.000469842	Px013456.1	0.0094337	Px001025.2	0.000220494
Px017591.2	0.000917947	Px003816.1	0.00218425	Px002069.1	0.00105648
Px005496.1	0.000635132	Px001930.2	0.00276495	Px002381.1	0.000607884
Px006405.2	0.000489921	Px003979.1	0.00352221	Px002715.1	0.000581066
Px007332.1	0.00114071	Px014449.1	0.00484886	Px006359.1	0.000596865
Px009229.1	0.000496283	Px017225.1	0.00300717	Px006368.1	0.000963719
Px001826.1	0.00118712	Px007149.1	0.00195859	Px006816.1	0.000121952
Px003522.1	0.000265023	Px011067.3	0.00326933	Px007660.2	0.000348434
Px004243.3	0.000861041	Px002343.2	0.00162888	Px008000.1	0.00121204
Px005951.1	0.00118712	Px007046.1	0.0015938	Px008793.1	7.07601e-05
Px007305.1	0.000536424	Px000297.1	0.00127042	Px009870.1	0.000299337
Px007907.1	0.000515739	Px006428.1	0.000901841	Px012521.1	0.000678908
Px010807.1	0.000864752	Px009185.1	0.00178169	Px013146.1	0.000647745
Px010869.2	0.000628911	Px010913.1	0.0012487	Px014826.7	0.000359859
Px010960.2	0.000162447	Px011543.1	0.0026807	Px016761.1	0.000633213
Px011926.2	0.000734881	Px000175.1	0.00196765	Px000215.1	0.000473014
Px012497.1	0.000623051	Px003578.1	0.00153545	Px003716.1	0.00109251
Px013254.1	0.000192167	Px006182.1	0.00049931	Px005329.1	0.000636613
Px014550.1	0.000506622	Px006287.1	0.00119118	Px005335.1	0.00068837
Px014812.1	0.000343532	Px011303.1	0.00103359	Px005960.1	0.000291462
Px015647.1	0.000450837	Px004457.1	0.000722265	Px006071.1	0.000507003
Px016482.1	0.00066212	Px011478.1	0.00182496	Px006608.1	0.00105837
Px016897.1	0.000415367	Px014550.1	0.000603712	Px006833.1	0.000271812
Px017496.1	0.0010963	Px014832.1	0.000888736	Px008068.1	0.000855248
Px000765.5	0.000187937	Px016761.1	0.00076625	Px008545.1	0.00107177
Px002381.1	0.000529114	Px000304.1	0.000683301	Px009103.1	0.0011365
Px003168.1	0.000707663	Px000558.1	0.00103662	Px009113.2	0.000830094
Px003716.1	0.00110943	Px002455.1	0.000889149	Px011430.1	0.00112145
Px005335.1	0.000699033	Px003716.1	0.00137101	Px011939.1	0.000445629
Px005601.2	0.00113882	Px006368.1	0.00103662	Px012338.1	0.000557037
Px005970.1	0.000350228	Px010869.2	0.000666165	Px012449.1	0.000773238
Px006359.1	0.000519523	Px011122.1	0.00135354	Px012661.1	0.000458914
Px006528.2	0.00025104	Px013023.1	0.00178577	Px013833.1	0.000517857
Px007060.2	0.000369017	Px016482.1	0.000701342	Px014893.1	0.000344886
Px008045.1	0.00112394	Px017279.1	0.000309776	Px016783.1	0.00131271
Px008137.1	0.000477673	Px000017.1	0.00147574	Px017375.1	0.000810235
Px008362.2	0.000435347	Px000042.3	0.000267544	Px000191.1	0.000356353
Px009918.1	0.000240171	Px000468.1	0.000270266	Px000411.3	0.000159633
Px010437.1	0.00041337	Px002381.1	0.000572133	Px000595.3	8.33526e-05
Px011522.1	0.000337181	Px002972.1	0.000683615	Px000758.1	0.00035999
Px015777.1	0.00159224	Px005496.1	0.000515078	Px000765.5	0.000154225
Px016162.1	0.000934577	Px005806.1	0.000915976	Px001117.1	0.000375308
Px016759.1	0.000400844	Px006294.1	0.000354853	Px001182.1	0.000107231
Px016783.1	0.00133304	Px007060.2	0.00039902	Px001796.1	0.000481624
Px001075.1	0.000290085	Px011495.1	0.00103302	Px001844.1	0.000396393
Px001198.1	0.000348666	Px012497.1	0.000577463	Px002133.1	0.000159453
Px001796.1	0.000489085	Px012521.1	0.00063898	Px003097.1	0.00117597
Px002671.1	6.54346e-05	Px015647.1	0.00041785	Px003349.1	0.000309465
Px003273.1	0.00036371	Px015913.3	0.000462545	Px003721.3	0.000279992
Px003349.1	0.000314258	Px016770.1	0.000953555	Px004577.1	0.000374313
Px003354.1	0.000147278	Px016897.1	0.000384976	Px004655.2	0.000308113
Px003378.2	0.000286031	Px002305.1	0.000383125	Px005031.1	0.000573642
Px005031.1	0.000582528	Px004243.3	0.000684034	Px005601.2	0.000934543
Px005879.1	0.00070246	Px004592.2	0.000460636	Px005738.1	5.83848e-05
Px005974.1	0.000359152	Px004999.1	0.000655884	Px005884.1	0.000366535
Px006122.1	0.000207985	Px006369.1	0.00021166	Px006267.2	0.000426332
Px006609.1	0.000228917	Px008022.1	0.0011894	Px006598.1	0.000298342
Px006919.1	0.000390468	Px011189.1	0.0010555	Px006609.1	0.000225425
Px008757.1	9.70879e-05	Px011430.1	0.0010555	Px006730.1	0.00032366
Px008986.1	0.000353832	Px011697.1	0.000524276	Px007667.1	0.000220839
Px009166.1	0.000267354	Px011939.1	0.000419421	Px007910.1	0.000202462
Px009280.1	0.00032348	Px011984.1	0.000501195	Px008039.1	0.00124881
Px009982.1	0.000107746	Px012235.1	0.000291371	Px008867.1	0.000580724
Px010163.1	0.000484128	Px012483.1	0.000200983	Px009013.1	0.000600493
Px010504.1	0.000263422	Px013935.3	0.000218928	Px009780.1	0.000266257
Px011782.1	0.000521097	Px013981.1	0.0003065	Px009905.1	0.000184224
Px013023.1	0.00120422	Px014212.1	0.000266968	Px009914.1	0.000365585
Px013180.1	5.53502e-05	Px015384.1	0.000150217	Px010027.2	0.000237569
Px014704.1	0.000173489	Px000153.1	0.0005229	Px010359.3	0.000239586
Px014887.1	0.000612401	Px000967.1	0.000295805	Px010960.2	0.000114264
Px015515.1	0.000487421	Px001198.1	0.000323155	Px011487.1	9.73885e-05
Px016278.1	0.000823573	Px001250.1	0.000175683	Px011771.5	0.000115385
Px016771.1	0.000489085	Px001267.2	0.000409928	Px011795.1	0.00030153
Px016949.1	0.000511792	Px001487.1	0.000461169	Px012732.1	0.000621656
Px017064.1	0.000402533	Px002767.1	6.55237e-05	Px015995.1	2.58218e-05
Px013456.1	0.00937488	Px003349.1	0.000291264	Px016032.1	0.000257982
Px007715.1	0.000470945	Px003746.1	0.000140994	Px016754.1	0.000431547
Px014449.1	0.00341195	Px005430.1	0.000255909	Px017021.2	0.00028566
Px004331.1	0.00183217	Px005778.1	0.000168763	Px017592.2	0.000148387
Px006626.2	0.00112394	Px006008.1	0.000344084	Px010898.1	0.0073251
Px007149.1	0.00184906	Px006816.1	8.19855e-05	Px007153.1	0.00839068
Px003145.1	0.00361733	Px006913.1	9.37308e-05	Px003545.2	0.00237897
Px016410.2	0.00127162	Px007074.1	0.000819855	Px007715.1	0.000463761
Px016419.3	0.00155244	Px007256.2	0.000231792	Px004331.1	0.00180422
Px006287.1	0.00154226	Px007649.3	0.000149568	Px011067.3	0.00303942
Px013929.1	0.00529114	Px008297.1	0.000260425	Px010335.2	0.00280077
Px018001.1	0.00208784	Px008420.1	0.000210153	Px013929.1	0.00521044
Px002748.1	0.000575509	Px008757.1	8.99841e-05	Px005030.1	0.00301413
Px016163.1	0.000687299	Px008806.2	0.000516796	Px004503.1	0.000837483
Px002420.2	0.000182679	Px009355.1	0.000395287	Px011303.1	0.00109818
Px004503.1	0.00076541	Px009840.1	0.000518815	Px016163.1	0.000676815
Px009113.2	0.00126443	Px009850.1	0.000451757	Px016410.2	0.000963249
Px010335.2	0.00196903	Px010027.2	0.000223597	Px016419.3	0.00117597
Px011303.1	0.00100367	Px010076.1	0.000388353	Px007907.1	0.000652979
Px011543.1	0.00236645	Px010840.3	0.000301171	Px000095.1	0.000561656
Px013513.1	0.00260549	Px011163.1	0.000334551	Px002420.2	0.000159905
Px016653.1	0.00198418	Px011694.1	0.000109766	Px004371.1	0.00107007
Px017232.1	0.00165348	Px012294.1	0.000109314	Px016687.1	0.000368329
Px001953.1	0.000988288	Px013415.3	7.28561e-05	Px002397.1	0.00107371
Px002305.1	0.000551161	Px014464.1	0.000116302	Px002893.1	0.000385864
Px003267.1	0.00132533	Px016473.2	0.000105326	Px004439.1	0.00193689
Px003965.2	0.000389937	Px017595.1	0.000323155	Px005496.1	0.000547264
Px004172.1	0.000240843	Px004032.1	0.00267478	Px007361.1	0.00023889
Px010672.1	0.00149858	Px003545.2	0.0016284	Px008709.2	0.000459447
Px000175.1	0.00148609	Px014618.1	0.00211941	Px011782.1	0.000718408
Px002455.1	0.000839425	Px006626.2	0.0010417	Px012409.1	0.00131708
Px009511.1	0.000534993	Px011938.1	0.00277527	Px017232.1	0.00126643
Px000123.1	0.000331334	Px004331.1	0.00157682	Px018001.1	0.00130836
Px000153.1	0.000677016	Px008000.1	0.00211855	Px002827.2	0.000169509
Px002905.1	0.00138679	Px009044.1	0.00141044	Px003267.1	0.000978839
Px006074.1	0.000378771	Px013929.1	0.004904	Px003291.1	0.000577949
Px006553.1	0.000597091	Px016410.2	0.00108792	Px004958.1	0.000780365
Px006816.1	0.000106149	Px002420.2	0.000206938	Px006074.1	0.000372994
Px010760.1	0.000741216	Px002748.1	0.00058674	Px009615.1	0.00192431
Px011122.1	0.0010953	Px009403.1	0.00152982	Px010817.1	0.00069118
Px011189.1	0.00113882	Px001826.1	0.00157179	Px011245.1	0.000830094
Px011245.1	0.000842952	Px010672.1	0.00173616	Px013513.1	0.0017105
Px011281.1	0.000203265	Px007153.1	0.00215378	Px015647.1	0.000380537
Px013847.1	0.000710587	Px008313.1	0.000350542	Px016653.1	0.00130261
Px014780.1	0.000105434	Px013513.1	0.00241485	Px016959.1	0.000409032
Px015384.1	0.000162076	Px001073.1	0.000526006	Px017279.1	0.00024685
Px015913.3	0.000427766	Px005609.1	0.000539357	Px000615.1	0.000180225
Px016945.1	0.00123714	Px007001.1	0.00121432	Px000815.1	0.000398633
Px000468.1	0.000208287	Px013444.2	0.000218853	Px000934.1	0.000415047
Px000470.1	0.000648424	Px013766.1	0.000839947	Px001344.2	0.000325152
Px000615.1	0.000183016	Px006074.1	0.000409567	Px001719.1	0.000462675
Px000934.1	0.000421476	Px007781.1	0.000273044	Px002455.1	0.000590443
Px001232.1	0.000968255	Px015504.1	0.000601758	Px002616.1	0.000357256
Px003279.1	0.000742496	Px017232.1	0.00119194	Px002905.1	0.00113803
Px003358.1	0.000936613	Px000384.1	0.000989937	Px004321.1	0.000210936
Px003769.1	0.000319158	Px001117.1	0.000423883	Px005103.2	9.23534e-05
Px004451.1	0.000712944	Px002905.1	0.00128532	Px005226.1	0.00134396
Px006976.2	6.80445e-05	Px004108.2	0.000482969	Px005371.1	0.000453749
Px007400.1	0.000426493	Px004371.1	0.000755355	Px005879.1	0.000691745
Px007910.1	0.000205598	Px007014.1	0.00137396	Px006178.1	0.000331258
Px008192.1	0.000495854	Px008545.1	0.00100873	Px006211.1	0.00041262
Px008806.2	0.000557594	Px008563.1	0.000522557	Px006664.1	0.000439614
Px008867.1	0.000589719	Px008793.1	5.70845e-05	Px007012.1	0.000691745
Px010422.1	0.000573207	Px009113.2	0.000781274	Px007060.2	0.000302824
Px010430.1	0.000355588	Px009511.1	0.000425013	Px007649.3	0.000158914
Px011368.2	0.00025009	Px010953.1	0.000610651	Px007928.1	0.000389823
Px011535.1	0.000148346	Px011368.2	0.00027815	Px008244.2	0.000205409
Px012168.1	0.000557594	Px012409.1	0.00106253	Px008977.3	0.000671981
Px012405.1	0.000597091	Px012465.1	0.00048006	Px008986.1	0.000348434
Px012409.1	0.000955345	Px014876.1	0.000645263	Px010437.1	0.000339221
Px014474.1	0.000422719	Px016754.1	0.0004874	Px011122.1	0.000898828
Px016324.1	0.000393686	Px000815.1	0.000375188	Px011189.1	0.000934543
Px016714.1	0.00035296	Px003789.1	0.000392948	Px011478.1	0.00107722
Px017279.1	0.000208895	Px004439.1	0.00130212	Px011938.1	0.0010531
Px017426.1	0.000439576	Px004759.1	0.000962439	Px012001.4	0.000259882
Px000042.3	0.000164952	Px005226.1	0.00126492	Px012270.1	3.42099e-05
Px000138.1	0.000427766	Px005329.1	0.00049931	Px012483.1	0.000177952
Px000764.1	4.90549e-05	Px005550.1	0.000657508	Px013737.1	0.000522652
Px001188.1	0.000186106	Px005870.1	0.000835324	Px013981.1	0.000271377
Px001228.1	0.000626456	Px005970.1	0.000270502	Px015504.1	0.000456686
Px001354.4	0.000319335	Px006833.1	0.000213189	Px015515.1	0.000479986
Px001487.1	0.00039806	Px007488.5	0.000222847	Px015769.1	0.000453749
Px001720.1	0.000924528	Px007582.1	0.000153015	Px016809.3	0.000215444
Px002069.1	0.000613056	Px007837.1	0.000196765	Px000153.1	0.00044446
Px002282.2	0.000156187	Px008826.5	0.000181443	Px000470.1	0.000510827
Px002767.1	5.65572e-05	Px009416.1	0.000396467	Px001241.1	0.000125436
Px002827.2	0.000114756	Px010363.1	0.000459573	Px001267.2	0.000348434
Px003060.1	0.000144932	Px010422.1	0.000531266	Px002050.4	0.000264386
Px003721.3	0.000227463	Px010981.1	0.000117122	Px002282.2	0.000153805
Px003939.1	0.000151043	Px011927.1	0.000776705	Px002785.1	0.000530013
Px004439.1	0.00112394	Px012168.1	0.000516796	Px003005.1	0.000334002
Px004577.1	0.000304089	Px012439.1	0.0008001	Px003060.1	0.000142722
Px004784.1	0.000214283	Px013254.1	0.000127219	Px003358.1	0.000737861
Px005329.1	0.000430983	Px013315.1	0.000317743	Px003433.1	0.000447987
Px005810.1	0.000392608	Px013565.1	0.000819855	Px003939.1	0.000148739
Px006008.1	0.000296998	Px015768.1	0.000139807	Px004284.1	9.63249e-05
Px006294.1	0.000218781	Px017375.1	0.000635486	Px004592.2	0.00032628
Px006700.1	0.000606568	Px017706.1	0.000122412	Px005346.1	0.000561656
Px006730.1	0.000262939	Px017920.1	0.000265633	Px005422.1	0.000106603
Px006848.1	0.000239335	Px000410.1	0.000264312	Px006246.1	0.000114612
Px006913.1	8.09043e-05	Px000411.3	0.000120196	Px006528.2	0.000164807
Px007014.1	0.000988288	Px000595.3	6.27603e-05	Px006754.1	0.000219209
Px007081.1	0.000388615	Px000764.1	4.54657e-05	Px006771.1	0.000762789
Px008206.1	0.000242371	Px000935.1	0.000210403	Px006827.1	0.000218784
Px008244.2	0.000166873	Px001354.4	0.00029597	Px006848.1	0.000235684
Px008545.1	0.000725579	Px001493.4	9.0198e-05	Px006857.1	0.000482448
Px008638.1	0.000917131	Px001796.1	0.000362639	Px006919.1	0.00030761
Px008798.1	0.000231132	Px001906.1	0.000221361	Px007300.1	0.00057306
Px009125.1	0.000108975	Px002069.1	0.000568199	Px007419.6	2.87698e-05
Px009504.1	0.000303284	Px002616.1	0.000268996	Px007454.1	0.000800658
Px009720.1	0.000567532	Px002686.1	0.000315292	Px007737.1	0.000537585
Px009840.1	0.000447818	Px002771.2	0.000165246	Px008074.4	0.00011723
Px009865.1	0.000496283	Px002785.1	0.000498842	Px008487.1	0.000106003
Px009870.1	0.000173699	Px003060.1	0.000134328	Px008578.1	0.0003853
Px010094.1	0.000320227	Px003378.2	0.000212082	Px008760.1	7.26466e-05
Px010150.1	0.00030571	Px003379.1	3.65634e-05	Px008806.2	0.000439271
Px010255.2	0.000172134	Px006122.1	0.000154214	Px009194.1	0.000482448
Px010363.1	0.000396683	Px006210.1	0.000156255	Px009424.3	9.22326e-05
Px010505.1	0.00027558	Px006246.1	0.000107871	Px009832.1	0.000253123
Px010623.4	0.000141358	Px006576.1	0.000229489	Px009840.1	0.000440987
Px010953.1	0.000439239	Px006664.1	0.000331007	Px009990.1	0.000389285
Px010981.1	0.000101095	Px006719.1	0.000282588	Px010150.1	0.000301047
Px011163.1	0.000288769	Px007012.1	0.000520849	Px010163.1	0.000381394
Px011255.5	5.61417e-05	Px007023.1	0.000149442	Px010400.1	4.70975e-05
Px011340.1	0.000214684	Px007216.1	0.00066826	Px010422.1	0.000451571
Px011480.1	0.000344269	Px007419.6	2.70778e-05	Px010675.1	7.28811e-05
Px011611.1	0.000388615	Px007454.1	0.000753569	Px010745.1	0.000124881
Px011771.5	9.37379e-05	Px007599.1	0.000376785	Px010808.5	0.000127131
Px012134.1	0.00040653	Px007630.1	0.000196039	Px010836.1	0.000440987
Px012275.1	0.000169839	Px007647.1	0.000248255	Px011212.1	0.00030845
Px012294.1	9.43551e-05	Px007667.1	0.000166281	Px011708.1	0.000446216
Px012338.1	0.00037711	Px007727.1	0.000168389	Px012134.1	0.000400329
Px012945.1	4.85357e-05	Px007876.1	0.00042332	Px012465.1	0.000340038
Px013315.1	0.000274262	Px008206.1	0.000224637	Px013315.1	0.000270078
Px013944.1	0.000399447	Px008385.2	0.000174472	Px013565.1	0.000696869
Px014046.1	0.000403667	Px008487.1	9.97683e-05	Px014398.1	0.000143996
Px014399.2	0.000268481	Px008521.4	0.000181011	Px014780.1	6.92169e-05
Px014609.1	0.000245485	Px008550.1	0.00103159	Px014876.1	0.000457056
Px014662.6	0.000116151	Px008755.1	4.5388e-05	Px015372.1	0.00026563
Px016168.1	0.000400844	Px008800.1	7.60038e-05	Px015384.1	0.000106402
Px016809.3	0.000175025	Px008867.1	0.000437256	Px015426.1	0.000331064
Px017209.1	0.000278933	Px008986.1	0.000262354	Px015606.1	0.00012502
Px017592.2	0.000120548	Px008993.1	0.000337312	Px015826.1	0.000117474
Px017706.1	0.00010566	Px010292.1	0.000251785	Px016324.1	0.000310145
Px017924.1	0.000322934	Px011184.1	0.000351832	Px016421.1	6.29631e-05
Px011237.1	0.00215783	Px011290.1	0.000183512	Px016607.1	0.000296306
Px004835.1	0.00305925	Px011340.1	0.000198976	Px016709.1	0.000440987
Px003545.2	0.00175696	Px012275.1	0.000157412	Px016714.1	0.000278061
Px017946.1	0.00619683	Px012355.1	0.000240937	Px016751.3	0.000214625
Px005798.3	0.00036849	Px012635.2	0.00017277	Px016949.1	0.000403188
Px014618.1	0.00137204	Px012705.1	0.000115242	Px017064.1	0.000317114
Px013766.1	0.000906256	Px012843.1	0.00118059	Px017496.1	0.0006169
Px003578.1	0.00115967	Px013053.1	7.5841e-05	Px017599.1	0.000627182
Px008000.1	0.00123081	Px013314.1	0.000311593	Px011237.1	0.00190697
Px009615.1	0.0022798	Px015372.1	0.000250008	Px004032.1	0.00264592
Px000017.1	0.00136478	Px015424.1	0.000713109	Px000489.1	0.00323873
Px001344.2	0.000396226	Px016032.1	0.000194247	Px002748.1	0.00073675
Px006182.1	0.000323237	Px016324.1	0.000291905	Px014618.1	0.00165136
Px006894.2	0.000558319	Px016531.1	0.000206718	Px004540.1	0.00150123
Px008550.1	0.00166954	Px016565.1	0.000342752	Px007216.1	0.00124253
Px011478.1	0.00131269	Px016829.1	0.00012088	Px007804.1	0.000307729
Px000304.1	0.000460777	Px017292.1	0.000550535	Px009511.1	0.000526833
Px001197.1	0.00133927	Px017616.1	0.000170825	Px010760.1	0.000851562
Px001507.2	0.000201267	Px011237.1	0.00179482	Px011043.1	0.000734432
Px002573.1	0.000873791	Px009604.1	0.00237672	Px007837.1	0.000250873
Px002786.1	0.000308176	Px017946.1	0.00538446	Px012306.1	0.00115986
Px003658.1	0.000400284	Px004835.1	0.00208925	Px000017.1	0.00111997
Px004958.1	0.000660377	Px016419.3	0.00121749	Px000304.1	0.000453749
Px005550.1	0.000709415	Px010335.2	0.00202773	Px005736.1	0.000111027
Px007837.1	0.000212299	Px018001.1	0.00175916	Px006182.1	0.000265256
Px008022.1	0.00106942	Px005798.3	0.000303581	Px006517.4	0.000330482
Px013146.1	0.000469842	Px011415.1	0.00206317	Px007081.1	0.000478359
Px014583.1	0.000942775	Px007604.1	0.000709707	Px009231.1	0.000702069
Px015769.1	0.000460777	Px007379.1	0.00154738	Px009865.1	0.000610892
Px001719.1	0.000375873	Px008638.1	0.00127504	Px010869.2	0.00044237
Px002686.1	0.000340182	Px009139.1	0.000781274	Px011442.1	0.000562215
Px002851.1	0.000647692	Px009615.1	0.00181114	Px011713.1	0.000771125
Px003291.1	0.000391268	Px013544.1	0.000372383	Px011924.1	0.000270337
Px003433.1	0.000454926	Px002827.2	0.00013295	Px014550.1	0.000356353
Px003613.1	0.00110232	Px004451.1	0.000660779	Px017920.1	0.000282232
Px004105.1	0.000366266	Px005028.1	0.000606468	Px017946.1	0.00190697
Px004287.3	0.000354927	Px006517.4	0.000311046	Px000128.1	0.000449772
Px004371.1	0.000543324	Px007872.1	0.00134158	Px002305.1	0.000271377
Px005011.1	0.000259958	Px008039.1	0.00117537	Px002706.1	0.000806377
Px005386.1	0.000505028	Px010760.1	0.000572485	Px003134.1	0.000390632
Px006061.1	0.00136478	Px011713.1	0.000725774	Px003167.1	0.000464579
Px006328.1	0.000158783	Px012523.1	0.000763314	Px003305.2	0.000525083
Px007012.1	0.000561968	Px012839.1	0.00052705	Px003446.1	0.000545376
Px007298.1	0.00074929	Px012904.1	0.000206879	Px004287.3	0.000349513
Px007599.1	0.00040653	Px014614.1	0.000514793	Px004784.1	0.000211015
Px008039.1	0.00101453	Px015263.1	0.000510833	Px005550.1	0.000558875
Px008385.2	0.000188245	Px015286.1	0.000254438	Px006286.1	0.000506246
Px008826.5	0.000156614	Px017591.2	0.000472657	Px006328.1	0.000156361
Px009137.1	0.000285178	Px000115.1	0.00027888	Px006340.1	0.000818063
Px009139.1	0.000561968	Px000496.1	0.000204727	Px006719.1	0.000300247
Px009416.1	0.000342213	Px001228.1	0.000580619	Px007074.1	0.000696869
Px009542.1	0.000518739	Px002786.1	0.000228502	Px007870.1	0.000910425
Px009605.1	0.000116743	Px003273.1	0.000269678	Px008826.5	0.000154225
Px009699.1	0.000291708	Px003658.1	0.000296797	Px009118.1	0.000342099
Px010119.1	0.000342213	Px003978.1	0.000590296	Px009235.1	0.000161045
Px010808.5	0.000129101	Px004745.1	0.000138171	Px009952.1	0.000390632
Px010817.1	0.000467924	Px005386.1	0.000468076	Px010312.2	0.000430888
Px011056.1	0.000518739	Px005441.1	0.00041832	Px010621.1	5.92924e-05
Px011691.1	0.000407977	Px006070.1	0.000621364	Px012168.1	0.000439271
Px011697.1	0.00037711	Px006106.1	0.000482969	Px012523.1	0.000648809
Px011983.1	0.000971537	Px006328.1	0.000147165	Px012904.1	0.000175845
Px012523.1	0.000658859	Px006894.2	0.000344978	Px013023.1	0.000948679
Px012843.1	0.00127379	Px007400.1	0.00031623	Px013024.2	0.000150323
Px013256.1	0.000150251	Px008137.1	0.000295148	Px013084.1	0.000486607
Px014044.1	0.000262939	Px009720.1	0.000526006	Px013766.1	0.000446216
Px014614.1	0.000444347	Px010808.5	0.000119655	Px013847.1	0.000466499
Px014904.1	0.000310681	Px010817.1	0.000433687	Px014583.1	0.000742716
Px016043.1	0.0012461	Px010836.1	0.000415052	Px014662.6	0.00011438
Px016687.1	0.000187017	Px011043.1	0.000394994	Px015226.1	0.000401754
Px016709.1	0.000447818	Px011245.1	0.000520849	Px015424.1	0.00075767
Px017599.1	0.000636897	Px011782.1	0.000386376	Px016897.1	0.000233732
Px000374.1	0.000272956	Px011924.1	0.00020355	Px017706.1	0.000104049
Px000410.1	0.000213883	Px012498.1	0.000892885	Px017764.1	0.000321632
Px000507.1	0.000577054	Px013841.1	0.000367658	Px017765.1	0.000239687
Px000678.1	0.0006055	Px013847.1	0.000439063	Px000054.1	0.000114884
Px000874.1	0.000314949	Px014044.1	0.0002437	Px000123.1	0.00016314
Px000985.1	0.000133511	Px014583.1	0.000699035	Px000175.1	0.000627182
Px001130.1	0.00072253	Px015201.2	0.000138893	Px000678.1	0.000596265
Px001146.1	5.23636e-05	Px015226.1	0.000378126	Px001075.1	0.000171396
Px001250.1	0.000113732	Px016148.2	0.000122694	Px001188.1	0.000137451
Px001414.1	0.000187732	Px016825.1	0.000559228	Px001198.1	0.000206009
Px001868.1	0.000149793	Px016949.1	0.000379476	Px001354.4	0.000235848
Px001894.8	9.10816e-05	Px000215.1	0.000222598	Px001487.1	0.000293992
Px002050.4	0.000201361	Px000374.1	0.000252984	Px001525.1	0.000299186
Px002572.2	5.44874e-05	Px000615.1	0.000101775	Px001906.1	0.000176395
Px003568.1	0.000217674	Px000874.1	0.000291905	Px002287.2	0.000205011
Px003818.2	6.46474e-05	Px000934.1	0.000234382	Px002604.1	0.000273128
Px004030.1	0.00019903	Px001188.1	0.000129367	Px002636.5	8.19647e-05
Px004227.2	0.000170937	Px001720.1	0.000642661	Px002763.1	0.000253502
Px004321.1	0.000128522	Px001844.1	0.000223848	Px002868.1	0.000742716
Px004745.1	0.000111809	Px001894.8	8.44173e-05	Px003168.1	0.000348434
Px004810.1	0.000467288	Px002276.1	8.46865e-05	Px003279.1	0.000438702
Px004919.3	6.66004e-05	Px002283.1	0.000139562	Px003658.1	0.000236507
Px004961.1	0.000693396	Px002987.1	0.000212507	Px004151.1	0.000337329
Px004974.1	0.000988288	Px003005.1	0.000235769	Px004391.1	0.000165048
Px005346.1	0.000427766	Px003279.1	0.000412901	Px004905.1	0.000179385
Px005957.1	0.000203747	Px003446.1	0.000384976	Px005520.1	8.66628e-05
Px005966.1	0.000432066	Px003649.1	0.00014205	Px005521.1	4.3893e-05
Px005972.1	0.000242884	Px003747.1	0.000294059	Px005870.1	0.000532513
Px006011.1	0.000185704	Px003769.1	0.000177483	Px005966.1	0.000425475
Px006210.1	0.000126443	Px003939.1	0.000104993	Px006008.1	0.000219351
Px006219.1	0.00015191	Px004030.1	0.000184467	Px006070.1	0.000495144
Px006618.1	0.000223909	Px004113.6	5.17131e-05	Px006294.1	0.000161583
Px006719.1	0.000228673	Px004151.1	0.00031749	Px006618.1	0.000220494
Px006754.1	0.000166954	Px004810.1	0.000433098	Px007400.1	0.000251993
Px006999.1	8.25154e-05	Px004937.4	0.000103225	Px007438.1	0.000282232
Px007074.1	0.000530747	Px005335.1	0.000323943	Px007445.1	0.000185679
Px007216.1	0.000540761	Px005485.1	0.000392561	Px007529.2	0.000106235
Px007271.1	0.000208692	Px005632.1	0.000235769	Px007647.1	0.000197826
Px007872.1	0.000868496	Px005671.1	0.000195319	Px008022.1	0.000631862
Px007876.1	0.000342554	Px005738.1	3.29706e-05	Px008052.1	6.22113e-05
Px008068.1	0.000434248	Px005795.1	0.000669663	Px008362.2	0.000214353
Px008481.3	4.16373e-05	Px006020.1	0.000129577	Px008389.1	7.49288e-05
Px008490.1	0.000136046	Px006219.1	0.000140795	Px008420.1	0.000133971
Px008510.1	0.000338508	Px006250.2	0.000171746	Px008510.1	0.000333345
Px008578.1	0.000293451	Px006395.2	0.000141797	Px008672.1	0.000347006
Px008606.3	0.000190645	Px006440.1	0.000236469	Px008755.1	3.61681e-05
Px008887.1	0.000403667	Px006553.1	0.000276701	Px009076.2	9.61062e-05
Px008993.1	0.000272956	Px006609.1	0.0001273	Px009083.1	0.000274012
Px009348.1	0.000554717	Px006618.1	0.000207526	Px009210.1	0.000579929
Px010027.2	0.000144749	Px006730.1	0.000182775	Px009265.1	0.000310145
Px010095.1	0.000203747	Px006754.1	0.000154738	Px009379.1	0.00034141
Px010123.4	0.000110091	Px006999.1	7.64779e-05	Px009415.1	0.000146234
Px010628.1	0.00010068	Px007445.1	0.000174759	Px009416.1	0.000252745
Px010836.1	0.000335864	Px007510.1	0.000130639	Px009527.1	9.66548e-05
Px010840.3	0.000194968	Px007870.1	0.000642661	Px009795.1	4.96887e-05
Px011212.1	0.000234921	Px008052.1	5.85525e-05	Px010089.1	0.000363389
Px011495.1	0.000477673	Px008192.1	0.000275744	Px010094.1	0.000236507
Px011939.1	0.000226266	Px008392.2	0.00015325	Px010119.1	0.000252745
Px012036.1	7.60222e-05	Px008413.1	0.000135758	Px010123.4	0.000108412
Px012501.2	0.000201833	Px008502.2	6.51594e-05	Px010129.1	0.000225185
Px012522.1	0.000511792	Px009076.2	9.0454e-05	Px010193.1	0.000321938
Px013024.2	0.000114489	Px009166.1	0.000148675	Px010430.1	0.000210098
Px013056.1	0.000262939	Px009265.1	0.000291905	Px010467.1	0.000202559
Px013142.1	6.03376e-05	Px009348.1	0.000514129	Px010623.4	0.000104401
Px013243.1	0.000226863	Px009504.1	0.00021082	Px010781.1	0.000145982
Px013314.1	0.000252144	Px009597.1	0.000468764	Px010840.3	0.000191994
Px013432.1	0.000299586	Px009865.1	0.000344978	Px010944.1	0.000188574
Px013463.1	0.000345305	Px009952.1	0.000275744	Px011000.2	0.00012113
Px013798.2	0.000105498	Px010089.1	0.000342017	Px011198.1	0.000194643
Px013841.1	0.000297512	Px010163.1	0.000269223	Px011255.5	4.1464e-05
Px013935.3	0.000118106	Px010334.1	0.000195798	Px011281.1	0.000100082
Px013971.1	2.14043e-05	Px010628.1	9.33138e-05	Px011466.1	0.000104789
Px013981.1	0.000165348	Px011056.1	0.000360588	Px011480.1	0.000254263
Px014207.1	9.81519e-05	Px011198.1	0.000183195	Px011597.1	0.00034141
Px014318.1	0.000452532	Px011212.1	0.000217732	Px011691.1	0.000301315
Px014564.1	0.000429905	Px011281.1	9.41962e-05	Px012036.1	7.48626e-05
Px014625.1	0.000609795	Px011487.1	5.49965e-05	Px012355.1	0.000191994
Px014686.1	0.000477673	Px011641.3	9.91169e-05	Px012482.3	0.000235848
Px015041.1	0.000280984	Px011691.1	0.000283594	Px012501.2	0.000198755
Px015228.1	0.000169923	Px011771.5	6.51594e-05	Px012776.1	0.000425475
Px015286.1	0.000164715	Px012036.1	7.04597e-05	Px013086.1	0.000216546
Px015480.1	0.00018372	Px012270.1	1.93188e-05	Px013189.1	0.000252745
Px015768.1	9.05064e-05	Px012316.1	0.000681111	Px013353.1	0.000568252
Px015925.1	0.000372212	Px012473.1	0.000136689	Px013365.1	0.000191994
Px016086.2	0.000138456	Px012501.2	0.000187066	Px013368.1	7.68326e-05
Px016132.1	0.000580953	Px012522.1	0.000474345	Px013463.1	0.000340038
Px016413.2	4.42973e-05	Px013056.1	0.0002437	Px013697.1	9.69869e-05
Px016514.3	0.000113431	Px013084.1	0.000343491	Px013898.3	0.000215444
Px016606.1	0.0002199	Px013086.1	0.000203811	Px014003.1	0.000575983
Px016689.1	0.000165987	Px013189.1	0.00023788	Px014046.1	0.000298132
Px017375.1	0.000411393	Px013243.1	0.000210264	Px014064.1	0.000478359
Px017437.2	0.000364327	Px013260.2	1.32794e-05	Px014082.1	0.000791304
Px017616.1	0.000138233	Px013368.1	7.23139e-05	Px014318.1	0.000445629
Px017675.3	6.45019e-05	Px013445.1	0.000198234	Px014464.1	7.41415e-05
Px017765.1	0.00018255	Px013561.3	5.96928e-05	Px014614.1	0.000328177
Px017995.1	0.000161619	Px013644.1	0.000134839	Px014798.1	0.000225185
Px009258.1	0.0177613	Px013782.1	0.000408666	Px015263.1	0.000325652
Px007804.1	0.000401781	Px013835.1	0.000197742	Px015480.1	0.000180918
Px000245.1	0.000370408	Px013971.1	1.98382e-05	Px015915.1	0.000262949
Px006811.2	0.00134872	Px014686.1	0.000442722	Px016043.1	0.000920321
Px000489.1	0.00164445	Px014887.1	0.000340555	Px016473.2	6.71448e-05
Px017667.1	0.00114641	Px015480.1	0.000170278	Px016531.1	0.000164727
Px011043.1	0.000639264	Px015484.1	9.71829e-05	Px016611.1	4.00518e-05
Px016940.1	0.000394409	Px015926.1	0.000295148	Px016932.2	0.000256574
Px003446.1	0.000692279	Px016043.1	0.000866195	Px017059.1	9.58885e-05
Px011239.1	0.000796121	Px016132.1	0.000538446	Px017616.1	0.000136125
Px011713.1	0.00078307	Px016278.1	0.000457988	Px009258.1	0.0170929
Px013334.1	0.00114641	Px016299.2	2.31321e-05	Px005798.3	0.00036287
Px013544.1	0.000334817	Px016752.1	0.000129788	Px003546.1	0.000940773
Px000864.1	0.0016859	Px016759.1	0.000185757	Px015926.1	0.000836243
Px001297.1	0.000473725	Px016771.1	0.000271979	Px000864.1	0.00290533
Px001606.1	0.00131772	Px016932.2	0.000241485	Px007379.1	0.00191808
Px003656.1	0.000559226	Px017014.1	0.000154438	Px008909.2	0.000783978
Px006538.1	0.00106149	Px017064.1	0.000223848	Px000245.1	0.000273569
Px008425.1	0.000902688	Px017289.1	8.71881e-05	Px001197.1	0.00158261
Px009886.2	0.000291708	Px017592.2	8.3796e-05	Px002672.1	0.000611333
Px009909.1	0.000409434	Px017599.1	0.000442722	Px007001.1	0.000967652
Px012494.1	0.000139297	Px017675.3	5.97824e-05	Px001606.1	0.00162202
Px013275.1	0.000690611	Px017765.1	0.000169193	Px008425.1	0.00111115
Px016148.2	0.00013238	Px018022.1	0.000412901	Px000507.1	0.00075767
Px016825.1	0.000603376	Px009258.1	0.01721	Px001297.1	0.000466499
Px017920.1	0.000229283	Px000489.1	0.00217732	Px003801.1	0.000671981
Px000117.1	0.000682389	Px003546.1	0.000885444	Px004105.1	0.00036068
Px000815.1	0.000242884	Px008425.1	0.00146412	Px009391.4	0.000166019
Px002397.1	0.000467288	Px011050.1	0.000232429	Px011239.1	0.000627182
Px002715.1	0.000252885	Px002573.1	0.000971829	Px013544.1	0.000263768
Px003747.1	0.000317273	Px011611.1	0.000540271	Px000117.1	0.000671981
Px003801.1	0.000511792	Px016940.1	0.00036555	Px000410.1	0.000210621
Px004151.1	0.000342554	Px000864.1	0.00195319	Px000468.1	0.000123066
Px004546.1	0.0012833	Px002672.1	0.000479482	Px001130.1	0.000711509
Px005870.1	0.000540761	Px006811.2	0.000781274	Px002573.1	0.000516278
Px007256.2	0.000150054	Px008909.2	0.00052705	Px002686.1	0.000251245
Px007379.1	0.000834768	Px009945.1	0.00106253	Px003034.1	0.000646333
Px007454.1	0.000609795	Px011239.1	0.00073787	Px005011.1	0.000191994
Px007927.1	0.00072253	Px013378.1	0.00135527	Px005347.1	0.000342792
Px008710.1	0.000162535	Px014902.1	0.000178757	Px006538.1	0.000783978
Px008836.1	0.000300633	Px009118.1	0.00032198	Px007298.1	0.000553396
Px009032.1	0.000868496	Px010063.7	0.000195319	Px007599.1	0.000300247
Px009183.2	0.000211256	Px012834.1	9.41127e-05	Px007872.1	0.000855248
Px009587.1	0.000561968	Px014581.2	0.000226553	Px008137.1	0.000235193
Px009630.1	2.67271e-05	Px014849.1	0.000386376	Px008317.1	0.000390182
Px009990.1	0.000296486	Px016437.1	0.00119386	Px008419.1	0.00039751
Px011442.1	0.000342554	Px000488.1	0.000326598	Px008570.1	0.000717539
Px012439.1	0.000517958	Px001344.2	0.000183617	Px009182.1	0.000328177
Px012465.1	0.000258979	Px001353.1	0.000603712	Px009587.1	0.000553396
Px013378.1	0.000877358	Px001606.1	0.000915976	Px009720.1	0.000419156
Px013498.1	0.000432066	Px001719.1	0.000261279	Px009909.1	0.000302391
Px014902.1	0.000115721	Px001757.1	0.000394505	Px011238.1	0.000846696
Px015050.1	8.88234e-05	Px002397.1	0.000433098	Px011283.1	0.00038312
Px015853.2	0.000117782	Px002763.1	0.000238593	Px011421.1	0.000386619
Px016436.1	0.000716509	Px003450.1	0.000531266	Px011469.1	0.000483826
Px016607.1	0.000225672	Px003613.1	0.00076625	Px012926.1	0.00105837
Px016668.1	0.000141649	Px004974.1	0.000915976	Px013100.1	0.000267942
Px017041.1	0.00041337	Px005663.6	0.000120742	Px013309.1	0.000282232
Px000054.1	7.77757e-05	Px005879.1	0.000390637	Px013314.1	0.000248298
Px000303.1	0.000271662	Px005966.1	0.000400452	Px013378.1	0.000863975
Px000361.3	0.000138791	Px007298.1	0.000520849	Px014219.1	0.000145231
Px000411.3	6.48424e-05	Px008417.1	0.000121664	Px014517.1	0.000699749
Px000488.1	0.000234921	Px009379.1	0.00032133	Px014581.2	0.000180532
Px000530.1	0.000107949	Px009630.1	2.47715e-05	Px014686.1	0.000470387
Px000595.3	3.38575e-05	Px009909.1	0.000284607	Px014904.1	0.000229457
Px000916.1	0.000561968	Px009990.1	0.000274793	Px015262.1	0.000495144
Px000998.1	0.000176916	Px010494.1	0.00035261	Px015326.3	0.000117109
Px001140.1	0.000300108	Px011442.1	0.00031749	Px016518.1	0.000381394
Px001147.1	0.000616352	Px012306.1	0.000545822	Px018005.1	0.000333345
Px001182.1	4.35568e-05	Px012338.1	0.000262138	Px000138.1	0.000210621
Px001263.1	0.000415367	Px012454.2	0.000642661	Px000301.2	0.000127131
Px001353.1	0.000434248	Px014662.6	8.07396e-05	Px000677.1	0.000228528
Px001490.1	0.000142235	Px015769.1	0.000256238	Px000874.1	0.000206763
Px001508.1	0.000167604	Px016668.1	0.000131285	Px000953.2	8.68406e-05
Px001525.1	0.000202547	Px016709.1	0.000311289	Px000954.1	0.000134077
Px001594.1	0.000167116	Px017941.1	0.000283594	Px000966.1	0.000204516
Px001757.1	0.000283766	Px017995.1	0.000149793	Px001140.1	0.000295531
Px001906.1	0.000119418	Px000054.1	7.2085e-05	Px001147.1	0.00060695
Px001937.2	5.83714e-05	Px000138.1	0.000198234	Px001228.1	0.00030845
Px002005.1	0.000223038	Px000301.2	0.000119655	Px001353.1	0.000427624
Px002251.1	0.000136154	Px000382.1	0.00015399	Px001712.3	3.98633e-05
Px002276.1	6.09147e-05	Px000428.1	0.00012213	Px001720.1	0.000455213
Px002287.2	0.000138791	Px000678.1	0.000374131	Px001894.8	5.97949e-05
Px002325.1	0.000473725	Px000708.1	9.40294e-05	Px001937.2	5.7481e-05
Px002407.1	0.000131169	Px000916.1	0.000520849	Px001966.1	0.000102258
Px002616.1	0.000145116	Px000966.1	0.000192488	Px002014.2	0.000143996
Px002649.1	6.50632e-05	Px000985.1	8.24948e-05	Px002081.1	0.000113803
Px002763.1	0.000171619	Px001060.1	0.000185757	Px002158.1	9.10425e-05
Px002890.1	0.000102725	Px001075.1	0.000107544	Px002572.2	3.57708e-05
Px002893.1	0.000111955	Px001130.1	0.000446442	Px002647.1	0.000366535
Px002987.1	0.000152855	Px001238.2	0.000571254	Px002676.1	0.000146614
Px003005.1	0.000169588	Px001297.1	0.000219532	Px002720.1	5.25083e-05
Px003057.1	0.000279613	Px001347.1	8.86922e-05	Px002812.1	2.10464e-05
Px003097.1	0.000477673	Px001490.1	0.000131828	Px002851.1	0.000318906
Px003238.1	0.000469842	Px001508.1	0.000155341	Px002987.1	0.000150524
Px003347.1	0.000214684	Px001525.1	0.000187727	Px003007.1	8.95974e-05
Px003379.1	1.9725e-05	Px001712.3	3.75188e-05	Px003023.1	5.19286e-05
Px003481.2	7.72516e-05	Px002008.1	0.000804949	Px003024.1	9.2687e-05
Px003648.1	0.000313228	Px002014.2	0.000135527	Px003102.1	9.32998e-05
Px003692.1	6.00217e-05	Px002029.1	0.00020916	Px003238.1	0.000462675
Px003746.1	6.085e-05	Px002094.1	4.66432e-05	Px003335.1	0.000148153
Px003761.3	3.37976e-05	Px002287.2	0.000128636	Px003523.1	0.000185679
Px003789.1	0.000169588	Px002380.1	0.000273849	Px003568.1	0.000142902
Px003980.1	0.000267854	Px002454.1	3.6438e-05	Px003613.1	0.000542754
Px004113.6	3.71971e-05	Px002604.1	0.000171376	Px003648.1	0.00030845
Px004133.1	0.000725579	Px002636.5	5.14295e-05	Px003649.1	0.000100617
Px004284.1	4.89085e-05	Px002643.1	0.000314359	Px003662.2	0.000154225
Px004396.1	0.000430983	Px002651.2	0.000163971	Px003789.1	0.000167001
Px004447.1	0.000415367	Px002756.1	0.000241485	Px003793.3	5.55028e-05
Px004905.1	0.000121442	Px002806.4	0.000107762	Px003818.2	4.24409e-05
Px005114.1	0.000202547	Px002851.1	0.00030015	Px003859.1	7.59709e-05
Px005162.1	0.000149662	Px002890.1	9.5209e-05	Px004027.2	0.000260122
Px005166.1	8.71135e-05	Px003100.1	0.000415052	Px004030.1	0.000130663
Px005226.1	0.000545911	Px003168.1	0.000218628	Px004161.1	0.000378835
Px005347.1	0.000232068	Px003291.1	0.00018132	Px004227.2	0.000112219
Px005422.1	5.41272e-05	Px003344.2	6.31708e-05	Px004259.1	0.000376309
Px005441.1	0.000225672	Px003347.1	0.000198976	Px004396.1	0.000424409
Px005493.1	0.000269111	Px003656.1	0.000259154	Px004489.1	0.000111997
Px005632.1	0.000169588	Px003790.1	0.000135527	Px004516.2	0.000194643
Px005671.1	0.000140492	Px003793.3	5.22386e-05	Px004745.1	7.34023e-05
Px005726.1	0.000134556	Px003801.1	0.00031623	Px004810.1	0.000306774
Px005815.1	0.000163307	Px003818.2	3.99448e-05	Px005044.2	0.00014738
Px005960.1	9.86587e-05	Px003989.1	0.000206718	Px005125.1	5.57771e-05
Px006070.1	0.000335209	Px004065.1	8.18592e-05	Px005301.1	0.000108551
Px006180.1	0.000262939	Px004227.2	0.00010562	Px005359.1	0.000141825
Px006286.1	0.000257044	Px004284.1	4.53299e-05	Px005386.1	0.000248662
Px006316.1	0.000341195	Px004287.3	0.000164479	Px005430.1	0.00010876
Px006395.2	0.000101994	Px004321.1	7.9412e-05	Px005671.1	0.000138349
Px006440.1	0.000170091	Px004366.1	5.9559e-05	Px005719.1	9.16337e-05
Px006447.1	0.000207684	Px004396.1	0.000399448	Px005722.1	0.000350599
Px006537.1	0.000226564	Px004447.1	0.000384976	Px005726.1	0.000132503
Px006576.1	0.000123803	Px004577.1	0.000140919	Px005769.1	0.000355009
Px006616.1	0.000469842	Px004776.1	0.00012471	Px005810.1	0.00019331
Px006751.2	0.000105176	Px004836.1	0.000259154	Px005815.1	0.000160816
Px006833.1	9.20076e-05	Px004919.3	4.11515e-05	Px005874.1	0.000167995
Px007023.1	8.06198e-05	Px005011.1	0.000120469	Px005956.1	5.29516e-05
Px007061.1	0.0001466	Px005027.1	0.000428441	Px005967.1	0.000306774
Px007082.1	0.000105953	Px005166.1	8.07396e-05	Px005972.1	0.000159453
Px007211.1	0.000113732	Px005346.1	0.000264312	Px006011.1	0.000121914
Px007300.1	0.000290968	Px005347.1	0.000215088	Px006061.1	0.000671981
Px007385.4	0.000116269	Px005422.1	5.01668e-05	Px006085.1	2.76156e-05
Px007438.1	0.000191069	Px005493.1	0.000249421	Px006122.1	8.19251e-05
Px007445.1	0.000125703	Px005521.1	2.7541e-05	Px006250.2	0.000121652
Px007510.1	9.39684e-05	Px005810.1	0.000181941	Px006274.1	0.000183267
Px007545.2	7.44425e-05	Px005848.1	0.000254194	Px006395.2	0.000100438
Px007549.1	0.000165189	Px005874.1	0.000158115	Px006511.1	0.000183864
Px007604.1	0.000218781	Px005956.1	4.98374e-05	Px006568.1	0.000103382
Px007630.1	0.000105758	Px005972.1	0.000150075	Px006894.2	0.000183267
Px007632.1	0.000481687	Px005989.1	0.000291905	Px007023.1	7.93901e-05
Px007639.1	4.68306e-05	Px005997.1	0.000229985	Px007057.1	2.82514e-05
Px007649.3	6.45503e-05	Px006058.1	8.73793e-05	Px007061.1	0.000144364
Px007727.1	9.08411e-05	Px006061.1	0.00063246	Px007082.1	0.000104337
Px007809.1	0.000573207	Px006180.1	0.0002437	Px007271.1	0.000137006
Px007870.1	0.000462264	Px006185.2	3.4187e-05	Px007311.1	0.000142182
Px008327.1	0.000339176	Px006283.1	0.000366391	Px007471.1	6.77628e-05
Px008389.1	5.07263e-05	Px006392.1	7.67726e-05	Px007630.1	0.000104145
Px008392.2	0.000110232	Px006532.1	0.000470147	Px007646.1	0.00018507
Px008413.1	9.76503e-05	Px006537.1	0.000209987	Px007727.1	8.94554e-05
Px008501.1	8.1306e-05	Px006538.1	0.000491913	Px007801.1	0.000315343
Px008502.2	4.68689e-05	Px006568.1	9.73015e-05	Px007876.1	0.000224886
Px008508.1	0.000265374	Px006616.1	0.000435464	Px007916.3	0.000230393
Px008563.1	0.000187937	Px006700.1	0.000281093	Px007927.1	0.000474339
Px008570.1	0.000485769	Px006751.2	9.74801e-05	Px008097.1	3.51035e-05
Px008755.1	2.44856e-05	Px006834.1	7.22811e-05	Px008300.1	0.000196677
Px008756.1	5.51161e-05	Px006848.1	0.000110912	Px008486.1	0.000106102
Px008909.2	0.000227463	Px007061.1	0.000135874	Px008502.2	4.6154e-05
Px008944.1	8.56812e-05	Px007082.1	9.82008e-05	Px008508.1	0.000261326
Px008984.2	6.24409e-05	Px007271.1	0.000128948	Px008521.4	9.61608e-05
Px009076.2	6.50632e-05	Px007333.1	0.000200478	Px008563.1	0.00018507
Px009289.1	0.000485769	Px007481.1	0.00011068	Px008606.3	0.000125158
Px009355.1	0.000170597	Px007545.2	6.89956e-05	Px008659.1	6.60192e-05
Px009364.1	6.69634e-05	Px007549.1	0.000153103	Px008711.1	0.000206009
Px009513.1	6.6652e-05	Px007931.1	6.06468e-05	Px008757.1	3.82428e-05
Px009527.1	6.54346e-05	Px008068.1	0.000268316	Px008857.1	9.14852e-05
Px009597.1	0.000337181	Px008317.1	0.000244823	Px008886.1	7.58688e-05
Px009611.1	3.42418e-05	Px008364.1	0.00012355	Px008963.1	0.000338002
Px009624.5	4.9457e-05	Px008423.1	0.000358964	Px009032.1	0.000570165
Px009625.1	0.000270381	Px008481.3	2.57272e-05	Px009149.1	6.28579e-05
Px009780.1	0.000108152	Px008659.1	6.21364e-05	Px009183.2	0.000138689
Px009949.1	0.000194968	Px008672.1	0.000217732	Px009289.1	0.000478359
Px010089.1	0.000246012	Px008708.1	8.52755e-05	Px009329.1	0.000189417
Px010117.1	0.000120422	Px008760.1	3.4187e-05	Px009355.1	0.000167995
Px010180.1	0.000145484	Px008789.3	0.000153545	Px009364.1	6.5942e-05
Px010190.1	0.000145854	Px008836.1	0.000185757	Px009505.1	0.000173681
Px010193.1	0.000217949	Px009032.1	0.000536633	Px009588.1	7.86161e-05
Px010334.1	0.000140837	Px009149.1	5.91611e-05	Px009597.1	0.000332038
Px010461.1	0.000392608	Px009182.1	0.000205917	Px009605.1	5.7481e-05
Px010887.1	4.54205e-05	Px009210.1	0.000363881	Px009624.5	4.87027e-05
Px010959.1	0.000176371	Px009305.1	0.000769951	Px009625.1	0.000266257
Px011008.1	0.000255896	Px009312.1	9.41962e-05	Px009651.2	0.000115197
Px011114.1	0.000369811	Px009364.1	6.20638e-05	Px009815.1	0.000208289
Px011174.1	2.39535e-05	Px009423.1	0.000174186	Px009929.1	0.000253123
Px011184.1	0.000189804	Px009527.1	6.06468e-05	Px009949.1	0.000191994
Px011198.1	0.000131772	Px009579.1	0.000104993	Px010117.1	0.000118585
Px011201.2	7.63258e-05	Px009587.1	0.000347233	Px010190.1	0.000143629
Px011240.1	0.000362789	Px009605.1	5.41004e-05	Px010204.1	2.37369e-05
Px011283.1	0.00025937	Px009611.1	3.17363e-05	Px010245.2	0.000200877
Px011430.1	0.000379607	Px009703.1	0.000108422	Px010363.1	0.000195316
Px011431.1	0.000172653	Px009795.1	3.11776e-05	Px010505.1	0.000135688
Px011469.1	0.000327547	Px009815.1	0.000196039	Px010671.1	4.12922e-05
Px011536.1	7.35824e-05	Px009870.1	8.04949e-05	Px010714.1	0.000130966
Px011597.1	0.000231132	Px009927.2	0.000123838	Px010857.1	0.000342099
Px011640.2	6.19683e-05	Px009929.1	0.000238236	Px010897.1	0.000219636
Px011694.1	4.73725e-05	Px009949.1	0.000180703	Px010959.1	0.000173681
Px011707.1	0.00016663	Px010094.1	0.000148398	Px010981.1	4.97763e-05
Px011741.1	0.00037711	Px010129.1	0.000141294	Px011035.1	0.000177504
Px011924.1	0.00010981	Px010151.1	7.81274e-05	Px011163.1	0.000142182
Px012001.4	0.000105563	Px010286.1	7.17927e-05	Px011240.1	0.000357256
Px012056.1	4.37229e-05	Px010400.1	2.21638e-05	Px011246.3	4.79578e-05
Px012235.1	0.000104791	Px010430.1	0.000131828	Px011295.1	0.000149329
Px012270.1	1.38959e-05	Px010505.1	0.000127708	Px011340.1	0.000105705
Px012316.1	0.000489921	Px010649.1	6.62427e-05	Px011443.1	9.23836e-05
Px012454.2	0.000462264	Px010671.1	3.88637e-05	Px011694.1	4.66499e-05
Px012545.1	8.25947e-05	Px010958.1	0.000384976	Px011779.1	0.000508526
Px012591.1	0.000288044	Px010959.1	0.000163467	Px011882.1	6.10231e-05
Px012598.1	5.1827e-05	Px011000.2	7.60038e-05	Px011974.1	0.000135688
Px012635.2	9.32044e-05	Px011106.1	7.22811e-05	Px011983.1	0.000478359
Px012642.1	0.000108152	Px011205.1	0.000135874	Px012205.1	7.09125e-05
Px012705.1	6.217e-05	Px011208.1	0.000156255	Px012294.1	4.64579e-05
Px012776.1	0.000288044	Px011238.1	0.000531266	Px012316.1	0.000482448
Px012867.1	4.10607e-05	Px011240.1	0.000336245	Px012436.1	7.96141e-05
Px013184.1	0.000125154	Px011246.3	4.51373e-05	Px012439.1	0.000340038
Px013189.1	0.000171107	Px011255.5	2.6017e-05	Px012591.1	0.00028365
Px013244.1	0.000118923	Px011410.1	0.000263003	Px012598.1	5.10365e-05
Px013253.1	0.000206934	Px011469.1	0.000303581	Px012705.1	6.12217e-05
Px013353.1	0.000384703	Px011480.1	0.000159539	Px012769.1	0.00021627
Px013477.1	0.000309842	Px011536.1	6.81985e-05	Px012843.1	0.000627182
Px013507.1	0.000895636	Px011560.1	0.000204333	Px013053.1	4.02901e-05
Px013793.1	0.000540761	Px011597.1	0.00021422	Px013056.1	0.000172619
Px013898.3	0.000145854	Px011618.1	4.17991e-05	Px013142.1	3.96115e-05
Px014058.1	0.000233011	Px011640.2	5.74342e-05	Px013243.1	0.000148935
Px014064.1	0.000323846	Px011708.1	0.000209987	Px013244.1	0.000117109
Px014464.1	5.01933e-05	Px011779.1	0.000478618	Px013253.1	0.000203778
Px014740.1	6.93955e-05	Px011864.1	6.51062e-05	Px013256.1	7.39795e-05
Px014775.1	0.000392608	Px011983.1	0.000450226	Px013334.1	0.000451571
Px014785.1	5.46432e-05	Px012001.4	9.78391e-05	Px013393.1	0.000160359
Px014791.1	0.000358254	Px012056.1	4.05237e-05	Px013445.1	0.000140414
Px014798.1	0.000152449	Px012134.1	0.000188392	Px013638.1	9.37648e-05
Px014831.2	0.000122742	Px012145.1	0.000125892	Px013733.1	0.000123245
Px014849.1	0.000208439	Px012642.1	0.000100239	Px013763.1	0.000110679
Px014874.1	0.000260549	Px012718.1	0.000161479	Px013798.2	6.92594e-05
Px014996.1	0.000163773	Px012738.1	0.000251785	Px013812.1	0.000553396
Px015223.1	0.000124071	Px012769.1	0.00020355	Px013953.1	0.000147765
Px015262.1	0.000335209	Px012776.1	0.000266968	Px013969.3	1.22656e-05
Px015263.1	0.000220464	Px012849.1	0.000474345	Px014058.1	0.000229457
Px015312.1	0.000236862	Px012926.1	0.000664083	Px014299.1	0.000102444
Px015372.1	0.000134872	Px013142.1	3.72818e-05	Px014399.2	0.000132193
Px015426.1	0.000168096	Px013157.1	8.17333e-05	Px014575.2	8.05227e-05
Px015429.1	3.71489e-05	Px013188.1	0.00018009	Px014625.1	0.000400329
Px015456.1	0.000255896	Px013274.1	0.000202773	Px014704.1	6.8337e-05
Px015608.1	0.000220464	Px013309.1	0.000177089	Px014751.1	0.000227606
Px015681.1	3.54927e-05	Px013353.1	0.000356555	Px014815.3	0.000160359
Px015915.1	0.000178015	Px013410.1	0.000371515	Px014874.1	0.000256574
Px015995.1	1.04887e-05	Px013463.1	0.00021336	Px014896.1	9.95527e-05
Px016040.1	3.35013e-05	Px013465.1	0.000296797	Px014947.1	0.000118834
Px016254.1	0.000300108	Px013507.1	0.000830104	Px015145.1	0.000110032
Px016473.2	4.54565e-05	Px013562.5	6.972e-05	Px015223.1	0.000122178
Px016512.1	0.000198342	Px013963.1	9.5209e-05	Px015294.1	0.000458914
Px016516.1	0.000358254	Px014003.1	0.000361406	Px015306.1	0.000305116
Px016667.1	0.000272956	Px014046.1	0.000187066	Px015351.1	0.000122977
Px016803.2	7.16509e-05	Px014058.1	0.000215962	Px015608.1	0.000217101
Px016907.1	0.000279613	Px014078.1	0.000193893	Px015740.3	0.000111775
Px016932.2	0.000173699	Px014082.1	0.000496511	Px015745.1	7.21821e-05
Px016959.1	0.000138456	Px014219.1	9.11263e-05	Px015893.1	0.00023229
Px017744.1	0.000119418	Px014564.1	0.000265633	Px015925.1	0.000244357
Px018022.1	0.000296998	Px014625.1	0.000376785	Px016086.2	9.08959e-05
Px000857.1	0.00255896	Px014646.1	0.000113035	Px016186.1	7.19979e-05
Px011050.1	0.000107476	Px014704.1	6.4318e-05	Px016248.1	0.000355009
Px000858.1	0.000939684	Px014740.1	6.4318e-05	Px016278.1	0.000324404
Px004215.1	0.000266608	Px014798.1	0.000141294	Px016413.2	2.90811e-05
Px008611.1	0.000567532	Px014831.2	0.000113762	Px016469.1	0.000217101
Px013246.1	0.000208439	Px014904.1	0.000143975	Px016516.1	0.00035279
Px000050.1	2.71405e-05	Px014909.1	0.000390637	Px016667.1	0.000268792
Px000115.1	7.5224e-05	Px014947.1	0.000111846	Px016793.1	7.79646e-05
Px000287.1	5.3272e-05	Px014996.1	0.00015179	Px016825.1	0.000297086
Px000679.1	0.000127379	Px015149.1	0.000425013	Px016833.2	0.000182085
Px000701.1	0.000113732	Px015312.1	0.000219532	Px016915.1	0.000251993
Px000761.3	2.56813e-05	Px015351.1	0.000115744	Px016940.1	0.000129464
Px001370.1	6.1768e-05	Px015426.1	0.000155797	Px017209.1	0.000137339
Px001522.1	3.42009e-05	Px015607.1	0.000153545	Px017449.1	7.11808e-05
Px001620.1	0.000200422	Px015608.1	0.000204333	Px018022.1	0.000292468
Px001671.1	0.000163773	Px015853.2	7.27762e-05	Px011050.1	0.000176395
Px001739.1	4.96713e-05	Px015925.1	0.000229985	Px000858.1	0.00138803
Px001909.2	3.96958e-05	Px016086.2	8.55501e-05	Px006811.2	0.000498056
Px002077.1	8.3315e-05	Px016254.1	0.00027815	Px011912.1	0.00134396
Px002571.1	5.24915e-05	Px016436.1	0.000442722	Px000156.1	0.00023918
Px002610.1	0.000138456	Px016513.1	0.000187727	Px000701.1	0.000223994
Px002868.1	0.000251407	Px016516.1	0.000332041	Px000857.1	0.00100797
Px003034.1	0.000218781	Px016518.1	0.000239309	Px000868.1	0.000338002
Px003064.1	3.63249e-05	Px016550.6	0.000168656	Px006825.1	0.000400329
Px003102.1	4.73725e-05	Px016607.1	0.00013944	Px007284.1	0.000212204
Px003151.1	3.84703e-05	Px016689.1	0.000102561	Px008385.2	9.2687e-05
Px003197.1	3.95315e-05	Px016773.1	0.000179482	Px008417.1	8.61777e-05
Px003360.1	4.68306e-05	Px016834.1	0.000171931	Px009436.1	0.000190697
Px003620.1	0.000178015	Px016890.2	9.89323e-05	Px011056.1	0.000255413
Px003644.2	8.00569e-05	Px016907.1	0.000259154	Px013507.1	0.000881975
Px004329.1	0.000115102	Px016959.1	0.000128325	Px014849.1	0.00020526
Px004391.1	5.58681e-05	Px017059.1	6.01661e-05	Px017995.1	0.000106102
Px004397.1	5.14549e-05	Px017353.1	0.000273849	Px000020.1	0.000209061
Px004494.1	0.000213883	Px017673.3	3.92658e-05	Px000057.1	6.12217e-05
Px004836.1	0.000139807	Px017763.1	0.000136222	Px000115.1	7.40766e-05
Px005015.1	0.000181395	Px017764.1	0.000151358	Px000154.1	0.000209061
Px005044.2	7.48312e-05	Px018005.1	0.00020916	Px000360.1	0.00023717
Px005060.3	4.97576e-05	Px000858.1	0.00174186	Px000361.3	6.8337e-05
Px005267.2	1.64431e-05	Px001197.1	0.000993021	Px000382.1	8.18063e-05
Px005369.1	8.38022e-05	Px000857.1	0.00142303	Px000418.1	8.06377e-05
Px005442.1	0.00011746	Px004215.1	0.000247101	Px000549.1	0.000195994
Px005484.3	4.71387e-05	Px006825.1	0.000376785	Px000797.1	0.000112893
Px005521.1	1.48576e-05	Px007284.1	0.000199724	Px001036.1	0.000105705
Px005547.1	0.000150844	Px007804.1	8.27518e-05	Px001208.1	8.81975e-05
Px005613.1	4.03667e-05	Px008611.1	0.000526006	Px001250.1	3.73323e-05
Px005626.1	0.000188555	Px014517.1	0.000439063	Px001263.1	0.000204516
Px005662.1	4.32283e-05	Px017041.1	0.000255417	Px001370.1	6.08258e-05
Px005699.4	2.5296e-05	Px000020.1	0.000196765	Px001389.1	7.77498e-05
Px005719.1	4.65265e-05	Px000050.1	2.51547e-05	Px001423.1	5.3964e-05
Px005767.1	0.000146226	Px000117.1	0.00021082	Px001440.1	9.73213e-05
Px005786.1	4.43659e-05	Px000181.1	0.000101387	Px001620.1	0.000197365
Px005841.1	5.41784e-05	Px000287.1	4.93742e-05	Px001827.1	0.000156796
Px005848.1	0.000137131	Px000303.1	0.000125892	Px001861.1	8.11011e-05
Px005869.1	2.58901e-05	Px000385.2	1.90966e-05	Px001924.1	3.56804e-05
Px005875.1	0.000160114	Px000507.1	0.000178277	Px001964.1	1.35819e-05
Px005906.1	4.49927e-05	Px000549.1	0.000184467	Px001980.2	5.37585e-05
Px005967.1	0.000155763	Px000561.1	9.80196e-05	Px002008.1	0.000427624
Px005997.1	0.000124071	Px000797.1	0.000106253	Px002009.1	0.000172093
Px006054.1	4.09434e-05	Px001138.1	0.000127097	Px002029.1	0.000111115
Px006185.2	1.8443e-05	Px001232.1	0.000179482	Px002037.1	2.62541e-05
Px006568.1	5.24915e-05	Px001263.1	0.000192488	Px002094.1	2.47789e-05
Px006653.1	0.000103842	Px001329.2	9.32046e-05	Px002178.2	5.70165e-05
Px006825.1	0.000203265	Px001457.1	8.62445e-05	Px002251.1	6.70385e-05
Px006834.1	3.89937e-05	Px001671.1	0.00015179	Px002325.1	0.00023325
Px006885.1	5.88508e-05	Px001827.1	0.000147574	Px002613.2	5.62215e-05
Px007006.1	0.000189804	Px001898.2	3.57034e-05	Px002683.1	0.000287992
Px007028.1	2.37648e-05	Px001927.1	3.62887e-05	Px002687.1	8.39976e-05
Px007284.1	0.000107746	Px002312.1	4.95584e-05	Px002704.1	0.000167995
Px007333.1	0.000108152	Px002325.1	0.000219532	Px002811.1	9.31458e-05
Px007506.1	8.65872e-05	Px002342.1	0.000157179	Px002890.1	5.05792e-05
Px007647.1	6.69634e-05	Px002409.1	3.83309e-05	Px002974.3	8.20442e-05
Px007731.1	0.000105758	Px002638.1	5.05006e-05	Px003057.1	0.000137674
Px007735.1	3.75627e-05	Px003064.1	3.36671e-05	Px003064.1	3.57708e-05
Px007898.1	9.21555e-05	Px003102.1	4.39063e-05	Px003197.1	3.89285e-05
Px008074.4	2.97615e-05	Px003170.1	1.69842e-05	Px003326.1	0.000297086
Px008282.1	0.000260549	Px003238.1	0.000217732	Px003344.2	3.35591e-05
Px008301.1	2.77986e-05	Px003360.1	4.34041e-05	Px003481.2	3.80366e-05
Px008417.1	4.37563e-05	Px003568.1	6.72489e-05	Px003601.1	0.000229457
Px008521.4	4.88251e-05	Px003644.2	7.41992e-05	Px003644.2	7.88357e-05
Px008672.1	0.00011746	Px003648.1	0.000145155	Px003685.1	5.36563e-05
Px008708.1	4.60038e-05	Px003685.1	5.05006e-05	Px003713.1	4.21242e-05
Px008746.2	5.93382e-05	Px003823.1	6.59139e-05	Px003771.1	0.000175299
Px008800.1	2.0501e-05	Px003980.1	0.000124128	Px003980.1	0.000131884
Px009013.1	0.000121959	Px004107.2	5.79985e-05	Px004228.2	1.22443e-05
Px009065.1	9.78169e-05	Px004329.1	0.00010668	Px004285.1	0.000170019
Px009147.2	6.41171e-05	Px004391.1	5.17803e-05	Px004329.1	0.000113346
Px009179.1	2.84611e-05	Px004397.1	4.769e-05	Px004397.1	5.067e-05
Px009182.1	0.000111087	Px004413.1	0.00032004	Px004409.1	9.01699e-05
Px009379.1	0.000115566	Px004489.1	5.2705e-05	Px004441.1	0.000227606
Px009436.1	9.68255e-05	Px004546.1	0.000396467	Px004640.1	0.00013903
Px009505.1	8.81857e-05	Px005044.2	6.93559e-05	Px004656.1	8.04079e-05
Px009653.1	9.74842e-05	Px005060.3	4.61169e-05	Px004937.4	3.65585e-05
Px009751.1	8.38022e-05	Px005176.1	1.33216e-05	Px005060.3	4.89986e-05
Px009815.1	0.000105758	Px005408.1	0.000374131	Px005166.1	4.28924e-05
Px009884.1	4.41608e-05	Px005439.1	4.98374e-05	Px005259.1	0.000101889
Px009929.1	0.000128522	Px005520.1	2.71887e-05	Px005442.1	0.000115669
Px010101.1	5.40761e-05	Px005626.1	0.000174759	Px005493.1	0.000132503
Px010204.1	1.20523e-05	Px005726.1	6.23552e-05	Px005495.1	4.74339e-05
Px010232.1	7.23746e-05	Px005739.1	1.76033e-05	Px005543.1	2.80828e-05
Px010286.1	3.87302e-05	Px005786.1	4.11197e-05	Px005595.3	3.93081e-05
Px010357.1	2.57505e-05	Px006274.1	8.62445e-05	Px005632.1	8.35006e-05
Px010426.1	4.22719e-05	Px006497.1	0.000142814	Px005786.1	4.36891e-05
Px010494.1	0.000126816	Px006610.1	7.33793e-05	Px005848.1	0.000135039
Px010537.1	6.23051e-05	Px006653.1	9.62439e-05	Px005875.1	0.000157671
Px010781.1	4.94144e-05	Px006873.1	8.14826e-05	Px005888.1	9.76581e-05
Px010805.1	7.72516e-05	Px006887.1	0.000114993	Px005997.1	0.000122178
Px010834.1	6.71203e-05	Px007028.1	2.2026e-05	Px006054.1	4.03188e-05
Px010857.1	0.000173699	Px007132.1	1.56439e-05	Px006099.1	2.98342e-05
Px010967.1	8.68496e-05	Px007493.1	3.84418e-05	Px006105.1	0.000130663
Px011106.1	3.89937e-05	Px007506.1	8.02517e-05	Px006219.1	4.98643e-05
Px011290.1	4.94997e-05	Px007632.1	0.000223221	Px006316.1	0.000167995
Px011295.1	7.5821e-05	Px007810.1	0.000265633	Px006497.1	0.000151738
Px011359.1	0.000295468	Px007845.1	0.000111611	Px006532.1	0.000249763
Px011410.1	0.000141883	Px007878.1	0.00010458	Px006554.1	4.47277e-05
Px011421.1	0.000130869	Px007916.3	0.000108422	Px006610.1	7.79646e-05
Px011466.1	3.54707e-05	Px008074.4	2.75839e-05	Px006616.1	0.000231338
Px011542.1	0.000137131	Px008193.1	5.09853e-05	Px006737.4	1.44586e-05
Px011681.1	0.00013779	Px008301.1	2.57646e-05	Px006746.1	0.000180918
Px011906.1	8.95636e-05	Px008325.1	8.56881e-05	Px006887.1	0.000122178
Px011982.1	5.59773e-05	Px008344.1	0.000110221	Px006889.1	2.55413e-05
Px011987.1	0.000130869	Px008388.1	7.63314e-05	Px006979.1	3.02175e-05
Px012039.1	0.000103467	Px008426.1	0.000112082	Px007006.1	0.000186909
Px012094.1	9.22445e-06	Px008508.1	0.000122978	Px007111.3	2.15116e-05
Px012205.1	3.60055e-05	Px008513.1	2.85014e-05	Px007279.1	0.000114264
Px012251.1	0.000447818	Px008517.1	8.68082e-05	Px007376.4	2.55877e-05
Px012467.1	0.00013147	Px008570.1	0.000225113	Px007510.1	4.62675e-05
Px012478.1	2.03698e-05	Px008711.1	9.69464e-05	Px007545.2	3.66535e-05
Px012508.1	4.24598e-05	Px008870.1	7.14068e-05	Px007604.1	0.000107722
Px012615.1	0.000215491	Px008948.1	5.86387e-05	Px007742.1	3.25527e-05
Px012699.1	4.45729e-05	Px008971.2	5.81254e-05	Px007809.1	0.000282232
Px012762.1	6.20354e-05	Px008984.2	2.89361e-05	Px007896.1	0.000120612
Px012878.1	0.000106149	Px009013.1	0.000113035	Px008021.1	2.19807e-05
Px012882.1	4.59301e-05	Px009289.1	0.000225113	Px008033.2	3.71358e-05
Px012926.1	0.000358254	Px009340.1	3.75719e-05	Px008178.7	8.25481e-06
Px013122.1	0.000194968	Px009409.2	7.69951e-05	Px008193.1	5.41712e-05
Px013188.1	9.71537e-05	Px009505.1	8.17333e-05	Px008253.1	8.71086e-05
Px013335.1	5.05474e-05	Px009588.1	3.69963e-05	Px008301.1	2.73746e-05
Px013393.1	8.14215e-05	Px009624.5	2.29192e-05	Px008325.1	9.10425e-05
Px013529.1	6.20354e-05	Px009625.1	0.000125299	Px008392.2	5.42754e-05
Px013712.4	6.09795e-05	Px009653.1	9.03514e-05	Px008413.1	4.80804e-05
Px013829.2	8.68496e-05	Px009884.1	4.09296e-05	Px008423.1	0.000190697
Px013846.1	0.00016859	Px009944.1	4.88296e-05	Px008476.1	7.83978e-05
Px013881.1	0.000104983	Px010119.1	7.92935e-05	Px008511.1	0.000320718
Px013969.3	6.2278e-06	Px010199.1	4.13115e-05	Px008546.1	6.12217e-05
Px014005.1	0.000186106	Px010204.1	1.11704e-05	Px008550.1	0.000274012
Px014082.1	0.000267854	Px010245.2	9.45314e-05	Px008611.1	0.000279438
Px014517.1	0.000236862	Px010255.2	3.98849e-05	Px008638.1	0.000225786
Px014522.1	0.000115566	Px010267.1	7.69951e-05	Px008728.2	5.42754e-05
Px014759.1	0.000173699	Px010303.1	1.62268e-05	Px008732.1	6.25791e-05
Px014844.1	0.000119418	Px010530.1	0.000285627	Px008800.1	2.01883e-05
Px014903.1	0.000322026	Px010576.1	9.15976e-05	Px008836.1	9.86825e-05
Px014947.1	6.03376e-05	Px010747.1	0.000263003	Px008855.1	4.05506e-05
Px015326.3	3.96409e-05	Px010857.1	0.00016099	Px008938.1	2.63276e-05
Px015683.1	5.90935e-05	Px010967.1	8.04949e-05	Px008949.1	0.000133128
Px015895.1	0.000104219	Px011035.1	8.35324e-05	Px009065.1	9.63249e-05
Px015926.1	0.000106149	Px011172.1	0.000163971	Px009092.1	0.000243303
Px016248.1	0.000180254	Px011295.1	7.02733e-05	Px009138.1	6.78442e-05
Px016518.1	0.000129101	Px011359.1	0.000273849	Px009166.1	5.26552e-05
Px016531.1	5.57594e-05	Px011431.1	8.001e-05	Px009348.1	0.000182085
Px016596.2	9.1275e-05	Px011443.1	4.34752e-05	Px009388.1	2.70078e-05
Px016752.1	4.66781e-05	Px011466.1	3.28754e-05	Px009398.1	0.000137006
Px016761.1	9.18601e-05	Px011529.1	4.96418e-06	Px009409.2	8.18063e-05
Px016763.3	2.86031e-05	Px011542.1	0.000127097	Px009515.1	0.000197365
Px016782.1	2.73477e-05	Px011651.2	2.33626e-05	Px009794.1	0.000114728
Px016833.2	9.24528e-05	Px011681.1	0.000127708	Px009944.1	5.18809e-05
Px016915.1	0.000127948	Px011683.2	4.65207e-05	Px010015.1	0.000138349
Px016941.1	7.44425e-05	Px011792.1	4.74345e-05	Px010051.1	4.1383e-05
Px017235.1	0.000267854	Px011912.1	0.00042164	Px010063.7	5.18809e-05
Px017261.1	9.1275e-05	Px011973.1	0.000245957	Px010172.1	3.67012e-05
Px017763.1	7.34881e-05	Px012019.1	0.000159062	Px010255.2	4.23772e-05
Px017764.1	8.16534e-05	Px012039.1	9.58965e-05	Px010267.1	8.18063e-05
Px017767.1	8.16534e-05	Px012131.1	2.20809e-05	Px010297.1	6.25791e-05
Px017857.1	7.96121e-05	Px012195.1	0.000112556	Px010334.1	6.93444e-05
		Px012227.1	1.91931e-05	Px010342.1	0.000462675
		Px012257.1	0.000323943	Px010993.1	0.000131271
		Px012629.1	5.59228e-05	Px011106.1	3.83989e-05
		Px012679.1	0.000125299	Px011208.1	8.30094e-05
		Px012735.2	5.16796e-05	Px011226.1	6.53315e-05
		Px012882.1	4.25694e-05	Px011359.1	0.000290961
		Px012975.2	6.17752e-05	Px011410.1	0.000139719
		Px013184.1	5.79985e-05	Px011542.1	0.000135039
		Px013256.1	3.48143e-05	Px011617.1	1.75517e-05
		Px013257.1	9.06598e-05	Px011686.1	0.000143996
		Px013393.1	7.5464e-05	Px011883.1	4.3893e-05
		Px013477.1	0.000143585	Px011922.1	8.06377e-05
		Px013529.1	5.74964e-05	Px012171.1	9.01699e-05
		Px013576.1	8.62445e-05	Px012259.1	0.00022223
		Px013745.1	0.000120196	Px012272.1	1.06023e-05
		Px013812.1	0.000260425	Px012274.1	6.29982e-05
		Px013898.3	6.75911e-05	Px012275.1	4.18121e-05
		Px014005.1	0.000172489	Px012435.1	7.31171e-05
		Px014800.1	2.95476e-05	Px012454.2	0.000227606
		Px014804.2	4.84732e-05	Px012473.1	4.84103e-05
		Px015223.1	5.74964e-05	Px012494.1	3.42931e-05
		Px015262.1	0.000155341	Px012576.1	0.00023918
		Px015294.1	0.000215962	Px012603.1	5.63337e-05
		Px015326.3	3.67404e-05	Px012642.1	5.32513e-05
		Px015376.1	5.59228e-05	Px012824.1	0.000124331
		Px015452.1	0.000241485	Px012914.1	8.47543e-05
		Px015733.2	8.65255e-05	Px013075.2	6.04351e-05
		Px015895.1	9.65939e-05	Px013090.1	0.000156796
		Px015911.1	0.000212507	Px013144.1	6.90054e-05
		Px016056.1	0.00010417	Px013188.1	9.56718e-05
		Px016224.1	8.51388e-05	Px013246.1	0.00010263
		Px016248.1	0.000167065	Px013376.1	0.000268792
		Px016308.1	2.16843e-05	Px013477.1	0.000152558
		Px016811.1	2.93517e-05	Px013522.2	6.85029e-05
		Px016941.1	6.89956e-05	Px013575.2	5.02192e-05
		Px017117.1	0.000152663	Px013753.1	4.8829e-05
		Px017287.2	0.000118059	Px013768.1	8.13348e-05
		Px017437.2	0.000112556	Px013881.1	0.000103382
		Px017750.1	2.60425e-05	Px013901.1	3.12549e-05
		Px017857.1	7.3787e-05	Px013960.1	0.000121652
		Px017868.1	2.81093e-05	Px013963.1	5.05792e-05
		Px017923.1	0.000358964	Px014059.1	0.000306774
				Px014086.1	7.40766e-05
				Px014391.1	7.56654e-05
				Px014477.1	2.44145e-05
				Px014564.1	0.000141116
				Px014646.1	6.00493e-05
				Px014740.1	3.41685e-05
				Px014794.1	2.1528e-05
				Px014817.1	3.48005e-05
				Px014844.1	0.000117597
				Px014903.1	0.000317114
				Px014993.2	7.92786e-05
				Px015312.1	0.000116625
				Px015456.1	0.000125996
				Px015612.1	0.000209061
				Px015911.1	0.000225786
				Px015991.1	0.000135039
				Px016038.1	0.000256574
				Px016337.1	2.03045e-05
				Px016429.2	3.94179e-05
				Px016605.1	0.000201594
				Px016726.1	0.000143265
				Px016753.1	8.73783e-05
				Px016907.1	0.000137674
				Px017041.1	0.000135688
				Px017117.1	0.000162202
				Px017235.1	0.000263768
				Px017429.2	7.71125e-05
				Px017673.3	2.08597e-05
				Px017857.1	7.83978e-05
				Px017922.1	4.8829e-05
				Px017924.1	7.95019e-05

## Sheet: TableS3
Table S3. Proteins present in three replicates of samples collected from bursa.
SFPs identified in spermatheca
Replicate 1		Replicate 2		Replicate 3
ID	NSAF	ID	NSAF	ID	NSAF
Px001344.2	0.000192383	Px001344.2	0.000208669	Px001344.2	0.000126282
Px010300.1	0.000500966	Px010300.1	0.000485021	Px010300.1	0.000245143
Px001939.1	0.0106136	Px001939.1	0.0131196	Px001939.1	0.00694347
Px011189.1	0.000281102	Px011189.1	0.000621288	Px011189.1	0.000237825
Px010783.1	0.00190811	Px010783.1	0.00171337	Px010783.1	0.000862743
Px007046.1	0.000192232	Px007046.1	0.000175847	Px007046.1	3.56e-05
Px005689.1	0.00599317	Px005689.1	0.00626811	Px005689.1	0.00678328
Px014412.1	4.84e-05	Px014412.1	2.86e-05	Px014412.1	2.45e-05
Px005680.1	0.00013829	Px005680.1	0.000135686	Px005680.1	7.65e-05
Px012405.1	0.000293126	Px012405.1	0.000371792	Px012405.1	0.000141989
Px008619.2	0.00198006	Px008619.2	0.00159163	Px008619.2	0.00181252
Px008611.1	0.000198624	Px008611.1	0.000169704	Px008611.1	0.000123645
Px008606.3	0.000141137	Px008606.3	0.000217656	Px008606.3	0.000100781
Px011994.1	0.000196954	Px011994.1	0.000228706	Px011994.1	0.000123794
Px006598.1	5.57e-05	Px006598.1	3.29e-05	Px006598.1	1.57e-05
Px000765.5	0.00133159	Px000765.5	0.00274004	Px000765.5	0.000283363
Px006061.1	0.000163856	Px006061.1	0.000143512	Px006061.1	7.18e-05
Px016043.1	0.0739412	Px016043.1	0.0845433	Px016043.1	0.0939623
Px013981.1	0.00013993	Px013981.1	0.000296286	Px013981.1	0.000138468
Px006070.1	0.000122704	Px006070.1	5.1e-05	Px006070.1	3.19e-05
Px006071.1	0.000158481	Px006071.1	0.000310478	Px006071.1	0.000121215
Px006074.1	2.9e-05	Px006074.1	2.1e-05	Px006074.1	1.32e-05
Px003007.1	5.47e-07	Px003007.1	7.72e-07	Px003007.1	4.33e-07
Px003024.1	0.000439541	Px003024.1	0.000412721	Px003024.1	0.000470442
Px003034.1	0.000127116	Px003034.1	0.00024198	Px003034.1	0.000129695
Px003035.1	0.000701255	Px003035.1	0.000614471	Px003035.1	0.000284326
Px015286.1	0.000189612	Px015286.1	0.000124369	Px015286.1	5.48e-05
Px006701.2	0.00133575	Px006701.2	0.00100119	Px006701.2	0.000546338
Px015747.2	1.28e-05	Px015747.2	9.06e-06	Px015747.2	4.91e-06
Px005412.2	0.000713443	Px005412.2	0.000515102	Px005412.2	0.000405732
Px002986.1	1.78e-05	Px002986.1	3.5e-05	Px002986.1	1.2e-05
Px004287.3	0.000150969	Px004287.3	0.000113156	Px004287.3	4.95e-05
Px017610.1	0.000105169	Px017610.1	0.000119427	Px017610.1	6.95e-05
Px011636.4	1.74e-05	Px011636.4	1.81e-05	Px011636.4	1.3e-05
Px003782.1	0.000333267	Px003782.1	0.00128693	Px003782.1	0.000857714
Px003789.1	0.000105099	Px003789.1	0.000133565	Px003789.1	3.42e-05
Px008362.2	3.87e-05	Px008362.2	5.86e-05	Px008362.2	2.5e-05
Px001494.2	0.00575213	Px001494.2	0.0037491	Px001494.2	0.0030526
Px001493.4	2e-05	Px001493.4	3.01e-05	Px001493.4	8.39e-06
Px001487.1	0.000225502	Px001487.1	0.000218648	Px001487.1	7.49e-05
Px014007.3	7.53e-05	Px014007.3	4e-05	Px014007.3	8.62e-06
Px002346.1	0.0206358	Px002346.1	0.0180386	Px002346.1	0.0139958
Px016715.1	0.000202003	Px016715.1	0.000157317	Px016715.1	9.43e-05
Px008297.1	0.000100859	Px008297.1	6.33e-05	Px008297.1	2.97e-05
Px000974.1	2.48e-05	Px000974.1	5.08e-05	Px000974.1	2.15e-05
Px016454.1	0.00265886	Px016454.1	0.00150078	Px016454.1	0.00154061
Px007149.1	0.000647926	Px007149.1	0.000368256	Px007149.1	5.86e-05
Px007153.1	0.00705656	Px007153.1	0.00322217	Px007153.1	0.000579707
Px011128.1	8.92e-05	Px011128.1	0.000310875	Px011128.1	0.000104929
Px015010.1	0.000324959	Px015010.1	0.000407837	Px015010.1	0.000308117
Px005789.1	0.00143015	Px005789.1	0.00308342	Px005789.1	0.0021204
Px005778.1	3.44e-05	Px005778.1	3.29e-05	Px005778.1	9.05e-06
Px013216.1	0.000122931	Px013216.1	0.000186936	Px013216.1	0.000121639
Px000175.1	0.000474971	Px000175.1	0.000369646	Px000175.1	2.97e-05
Px002894.1	6.3e-05	Px002894.1	6.52e-05	Px002894.1	2.3e-05
Px004958.1	0.00397073	Px004958.1	0.00130897	Px004958.1	0.000605202
Px007115.2	0.000128829	Px007115.2	0.000144733	Px007115.2	5.95e-05
Px007074.1	6.1e-05	Px007074.1	9.38e-05	Px007074.1	4.37e-05
Px007061.1	0.000290097	Px007061.1	0.00021048	Px007061.1	0.000111299
Px009918.1	2.13e-05	Px009918.1	2.75e-05	Px009918.1	2.19e-05
Px009915.1	0.000202525	Px009915.1	8.02e-05	Px009915.1	4.48e-05
Px005870.1	0.00187816	Px005870.1	0.00378544	Px005870.1	0.00147894
Px005874.1	0.000158361	Px005874.1	0.000250667	Px005874.1	0.000116493
Px005879.1	0.000131255	Px005879.1	3.9e-05	Px005879.1	0.000190234
Px003616.1	0.00136014	Px003616.1	0.00147375	Px003616.1	0.000767634
Px003291.1	0.000349839	Px003291.1	0.000475881	Px003291.1	0.000189249
Px017105.1	8.51e-05	Px017105.1	0.000113856	Px017105.1	4.36e-05
Px011771.5	4.88e-05	Px011771.5	4.13e-05	Px011771.5	1.43e-05
Px016135.3	0.000639739	Px016135.3	0.000366847	Px016135.3	0.000511513
Px008793.1	3.5e-06	Px008793.1	9.27e-06	Px008793.1	5.93e-06
Px008799.1	0.000128145	Px008799.1	0.000119885	Px008799.1	4.92e-05
Px004169.1	0.000609447	Px004169.1	0.000789892	Px004169.1	0.000240336
Px015223.1	8e-05	Px015223.1	0.000123747	Px015223.1	5.69e-05
Px016191.1	5.01e-05	Px016191.1	5.54e-05	Px016191.1	2.67e-05
Px000117.1	0.000122122	Px000117.1	0.000233419	Px000117.1	7.53e-05
Px008887.1	0.000863496	Px008887.1	0.000670591	Px008887.1	0.00026991
Px008886.1	0.000181208	Px008886.1	4.62e-05	Px008886.1	1.85e-05
Px009748.1	9.15e-05	Px009748.1	8.52e-05	Px009748.1	5.38e-05
Px003613.1	0.000705219	Px003613.1	0.000979605	Px003613.1	0.000667215
Px013191.1	3.84e-05	Px013191.1	7.48e-05	Px013191.1	4.48e-05
Px012396.1	4.13e-05	Px012396.1	3.64e-05	Px012396.1	1.38e-05
Px012401.1	0.000115676	Px012401.1	7.13e-05	Px012401.1	3.49e-05
Px011558.6	0.000150593	Px011558.6	0.000141541	Px011558.6	0.000161099
Px016783.1	0.00208377	Px016783.1	0.00129109	Px016783.1	0.000491125
Px017155.1	0.000196814	Px017155.1	0.00014123	Px017155.1	6.49e-05
Px017153.1	4.99e-05	Px017153.1	6.86e-05	Px017153.1	3.58e-05
Px017148.1	0.000233052	Px017148.1	0.000671858	Px017148.1	0.000384792
Px007972.1	0.000403718	Px007972.1	0.000250749	Px007972.1	7.7e-05
Px007202.1	0.00297958	Px007202.1	0.00423857	Px007202.1	0.00272034
Px000904.1	0.00041392	Px000904.1	0.000455719	Px000904.1	0.0002249
Px002056.1	0.00103938	Px002056.1	0.000629494	Px002056.1	0.000479557
Px005614.1	0.000945155	Px005614.1	0.000825251	Px005614.1	0.000432947
Px013392.1	0.00540928	Px013392.1	0.00253015	Px013392.1	0.00262387
Px010556.1	0.000229097	Px010556.1	0.000246985	Px010556.1	0.000129256
Px009180.1	0.000946437	Px009180.1	0.000684508	Px009180.1	0.000266056
Px003740.1	0.000434743	Px003740.1	0.000183509	Px003740.1	5.29e-05
Px003716.1	0.00108045	Px003716.1	0.000308808	Px003716.1	6.78e-05
Px004351.1	0.000847758	Px004351.1	0.00161517	Px004351.1	0.000794264
Px002305.1	5.2e-05	Px002305.1	5.37e-05	Px002305.1	2e-05
Px006428.1	1.29e-05	Px006428.1	0.000205814	Px006428.1	3.1e-05
Px011925.1	0.00011759	Px011925.1	8e-05	Px011925.1	3.67e-05
Px002706.1	0.0139021	Px002706.1	0.0156722	Px002706.1	0.0180368
Px012056.1	7.97e-05	Px012056.1	0.000165653	Px012056.1	5.57e-05
Px012057.1	0.0012008	Px012057.1	0.001715	Px012057.1	0.000913591
Px007060.2	6.61e-05	Px007060.2	6.03e-05	Px007060.2	2.38e-05
Px013710.1	0.000115839	Px013710.1	7.54e-05	Px013710.1	4.9e-05
Px000727.1	0.000175625	Px000727.1	0.000285616	Px000727.1	0.00013956
Px005732.2	0.000366302	Px005732.2	0.000312875	Px005732.2	8.5e-05
Px005253.1	0.000138052	Px005253.1	0.000132661	Px005253.1	6.57e-05
Px006663.1	0.000110957	Px006663.1	0.000360625	Px006663.1	0.000204454
Px006664.1	0.00014384	Px006664.1	0.000124	Px006664.1	8.78e-05
Px002513.1	0.000158927	Px002513.1	0.000203008	Px002513.1	0.000111735
Px000542.1	0.000274939	Px000542.1	0.000154787	Px000542.1	8.02e-05
Px001826.1	0.000178121	Px001826.1	0.000197657	Px001826.1	0.000130424
Px013510.1	0.000394579	Px013510.1	0.000339096	Px013510.1	7.37e-05
Px012162.1	6.33e-05	Px012162.1	4.96e-05	Px012162.1	3.05e-05
Px001272.2	0.000574943	Px001272.2	0.000286092	Px001272.2	0.000289173
Px008545.1	0.000350762	Px008545.1	0.000378846	Px008545.1	0.000341453
Px011782.1	6.57e-05	Px011782.1	0.00012615	Px011782.1	5.06e-05
Px006368.1	0.00154619	Px006368.1	0.00110389	Px006368.1	0.000218589
Px008919.1	0.00199073	Px008919.1	0.00334283	Px008919.1	0.00184096
Px004088.1	2.61e-05	Px004088.1	1.6e-05	Px004088.1	7.56e-06
Px004088.1	0.000108138	Px004088.1	7.46e-05	Px004088.1	4.31e-05
Px000529.1	3.74e-05	Px000529.1	4.39e-05	Px000529.1	2.95e-05
Px000532.1	2.93e-06	Px000532.1	3.73e-06	Px000532.1	1.5e-06
Px005011.1	0.000247816	Px005011.1	0.000246136	Px005011.1	0.000121299
Px009832.1	6.91e-05	Px009832.1	0.000108975	Px009832.1	4.85e-05
Px009839.1	0.000330568	Px009839.1	0.000101304	Px009839.1	2.53e-05
Px002424.1	0.000347152	Px002424.1	0.000108179	Px002424.1	2.9e-05
Px009662.1	0.000175765	Px009662.1	0.000180594	Px009662.1	8.01e-05
Px008000.1	0.000536624	Px008000.1	0.000166882	Px008000.1	0.000773378
Px009865.1	0.000181208	Px009865.1	0.000223506	Px009865.1	0.000131928
Px012100.1	8.13e-05	Px012100.1	7.3e-05	Px012100.1	4.71e-05
Px005407.1	9.44e-05	Px005407.1	7.87e-05	Px005407.1	3.12e-05
Px005546.1	0.000567596	Px005546.1	0.000702945	Px005546.1	0.000364194
Px000954.1	6.32e-05	Px000954.1	5.98e-05	Px000954.1	2.97e-05
Px000961.1	0.00396998	Px000961.1	0.00702277	Px000961.1	0.00275496
Px001236.1	0.00480043	Px001236.1	0.00736991	Px001236.1	0.00326843
Px006766.1	7.38e-05	Px006766.1	6.6e-05	Px006766.1	2.74e-05
Px006208.1	0.000109824	Px006208.1	0.000104817	Px006208.1	7.59e-05
Px006195.2	0.000484631	Px006195.2	0.000390935	Px006195.2	0.000310625
Px015658.1	0.000268456	Px015658.1	0.000345851	Px015658.1	7.29e-05
Px011708.1	3.33e-05	Px011708.1	6.51e-05	Px011708.1	3.7e-05
Px011706.1	0.00051199	Px011706.1	0.000629947	Px011706.1	0.000364446
Px012990.1	0.000294065	Px012990.1	0.000314961	Px012990.1	0.000135471
Px002763.1	0.00247687	Px002763.1	0.00198508	Px002763.1	0.00100197
Px002232.1	2.03e-05	Px002232.1	1.77e-05	Px002232.1	5.77e-06
Px008463.1	9.52e-05	Px008463.1	0.000341078	Px008463.1	0.000151702
Px004439.1	0.000498822	Px004439.1	0.000256322	Px004439.1	0.000121819
Px007907.1	9.76e-05	Px007907.1	0.000113385	Px007907.1	3.97e-05
Px001953.1	1.88e-05	Px001953.1	1e-05	Px001953.1	8.24e-06
Px002640.1	2.72e-05	Px002640.1	3.26e-05	Px002640.1	1.7e-05
Px010129.1	0.000128575	Px010129.1	0.000239814	Px010129.1	0.000166516
Px011535.1	0.000218689	Px011535.1	0.000199158	Px011535.1	7.26e-05
Px011544.1	9.43e-05	Px011544.1	9.04e-05	Px011544.1	4.66e-05
Px001796.1	0.000192456	Px001796.1	0.000121384	Px001796.1	4.29e-05
Px012800.1	0.000252038	Px012800.1	0.000165955	Px012800.1	8.9e-05
Px007526.1	6.74e-05	Px007526.1	5.47e-05	Px007526.1	2.18e-05
Px005497.1	6.21e-05	Px005497.1	8.41e-05	Px005497.1	3.7e-05
Px005496.1	0.000296614	Px005496.1	0.000681908	Px005496.1	0.000313533
Px005485.1	1.69e-05	Px005485.1	9.99e-06	Px005485.1	8.52e-06
Px007599.1	0.00124285	Px007599.1	0.000791956	Px007599.1	0.000983995
Px012581.2	6.81e-06	Px012581.2	7.38e-06	Px012581.2	2.9e-06
Px005338.2	7.05e-06	Px005338.2	3.74e-06	Px005338.2	2.8e-06
Px005335.1	0.000183709	Px005335.1	0.000207612	Px005335.1	0.000101872
Px003176.1	0.000177938	Px003176.1	0.000111317	Px003176.1	5.4e-05
Px003189.1	0.00142784	Px003189.1	0.0011634	Px003189.1	0.000381735
Px010066.3	0.000470557	Px010066.3	0.000298198	Px010066.3	0.000157317
Px011280.1	0.000165776	Px011280.1	0.000106051	Px011280.1	5.22e-05
Px005922.1	0.000275038	Px005922.1	0.000192376	Px005922.1	9.04e-05
Px010672.1	0.000698053	Px010672.1	0.000510126	Px010672.1	0.000170374
Px003275.1	0.000224187	Px003275.1	0.00026528	Px003275.1	0.000179273
Px018022.1	0.000118706	Px018022.1	0.000346499	Px018022.1	4.94e-05
Px012625.1	0.000222263	Px012625.1	0.000182832	Px012625.1	6.6e-05
Px002381.1	0.000103306	Px002381.1	0.000269342	Px002381.1	9.08e-05
Px012439.1	0.000988303	Px012439.1	0.000613442	Px012439.1	0.000372592
Px002610.1	4.6e-05	Px002610.1	5.89e-05	Px002610.1	3.49e-05
Px003122.2	0.000117377	Px003122.2	0.000148992	Px003122.2	9.12e-05
Px008420.1	6.48e-05	Px008420.1	3.1e-05	Px008420.1	1.42e-05
Px008425.1	0.000199036	Px008425.1	0.000201787	Px008425.1	8.65e-05
Px009415.1	5.32e-05	Px009415.1	8.11e-05	Px009415.1	3.86e-05
Px014449.1	0.00213932	Px014449.1	0.00290341	Px014449.1	0.00206675
Px014450.2	0.00145467	Px014450.2	0.00123819	Px014450.2	0.000625485
Px008709.2	0.000691995	Px008709.2	0.000394445	Px008709.2	0.000286938
Px008711.1	3.91e-05	Px008711.1	3.75e-05	Px008711.1	1.28e-05
Px012587.1	0.000111562	Px012587.1	7.82e-05	Px012587.1	4.3e-05
Px001573.1	0.000162264	Px001573.1	0.000168951	Px001573.1	0.000254013
Px014564.1	9.53e-05	Px014564.1	9.29e-05	Px014564.1	7.1e-05
Px014565.1	0.000680434	Px014565.1	0.000535059	Px014565.1	0.000260028
Px005161.1	0.000276712	Px005161.1	0.000401924	Px005161.1	0.000212247
Px008665.1	0.00410661	Px008665.1	0.00197214	Px008665.1	0.00179777
Px016531.1	0.000164056	Px016531.1	0.000141863	Px016531.1	5.95e-05
Px010910.1	6.59e-05	Px010910.1	0.000184041	Px010910.1	9.39e-05
Px016751.3	3.1e-05	Px016751.3	1.89e-05	Px016751.3	1.67e-05
Px006447.1	0.000148869	Px006447.1	0.000180198	Px006447.1	0.000135467
Px015896.1	0.00020853	Px015896.1	0.00127655	Px015896.1	0.000584502
Px009113.2	0.000613846	Px009113.2	0.000704631	Px009113.2	0.000263186
Px013759.1	0.0041946	Px013759.1	0.00537117	Px013759.1	0.00561961
Px007804.1	0.000209009	Px007804.1	0.000181379	Px007804.1	6.8e-05
Px012454.2	0.000720282	Px012454.2	0.000594551	Px012454.2	0.000575483
Px012452.1	0.000232127	Px012452.1	0.000165247	Px012452.1	0.000129589
Px012449.1	0.000766618	Px012449.1	0.00034259	Px012449.1	5.79e-05
Px006620.1	6.03e-05	Px006620.1	0.000200368	Px006620.1	5.77e-05
Px006609.1	0.000247794	Px006609.1	0.000219054	Px006609.1	0.000101542
Px003801.1	8.2e-05	Px003801.1	8.12e-05	Px003801.1	4.3e-05
Px015334.1	0.000314456	Px015334.1	1.48e-05	Px015334.1	5.87e-06
Px013346.1	1.81e-05	Px013346.1	3.01e-05	Px013346.1	1.16e-05
Px003649.1	1.48e-05	Px003649.1	1.95e-05	Px003649.1	8.26e-06
Px011927.1	0.000793945	Px011927.1	0.0010922	Px011927.1	0.000645004
Px014474.1	0.000175364	Px014474.1	0.000252875	Px014474.1	0.000107371
Px004032.1	0.000696112	Px004032.1	0.000305095	Px004032.1	1.55e-05
Px007400.1	0.000121829	Px007400.1	8.73e-05	Px007400.1	3.91e-05
Px013456.1	0.0104041	Px013456.1	0.00521538	Px013456.1	0.00281803
Px013068.1	0.00357768	Px013068.1	0.00257395	Px013068.1	0.0014474
Px009202.1	2.26e-05	Px009202.1	1.12e-05	Px009202.1	4.18e-06
Px011611.1	0.000584643	Px011611.1	0.000758275	Px011611.1	0.000287356
Px005820.1	0.000371099	Px005820.1	0.000349682	Px005820.1	0.000461136
Px005810.1	3.79e-05	Px005810.1	5.23e-05	Px005810.1	3.07e-05
Px005354.1	0.00012437	Px005354.1	0.000127083	Px005354.1	5.02e-05
Px005352.1	0.000846243	Px005352.1	0.000556848	Px005352.1	0.000240223
Px005351.2	0.00635938	Px005351.2	0.00437078	Px005351.2	0.00236002
Px009281.3	0.000150902	Px009281.3	0.000160742	Px009281.3	5.89e-05
Px009280.1	6.88e-05	Px009280.1	4.78e-05	Px009280.1	4.14e-05
Px009277.1	0.00044263	Px009277.1	0.000637436	Px009277.1	0.000240841
Px016316.2	0.000302003	Px016316.2	0.000231603	Px016316.2	0.000109131
Px000304.1	0.00108835	Px000304.1	0.00118415	Px000304.1	0.000428059
Px008137.1	0.00016794	Px008137.1	0.000187757	Px008137.1	7.04e-05
Px001623.1	9.89e-05	Px001623.1	8.51e-05	Px001623.1	1.31e-05
Px005441.1	0.00037102	Px005441.1	0.000436056	Px005441.1	0.000169563
Px009850.1	6.56e-05	Px009850.1	7.08e-05	Px009850.1	4.14e-05
Px017426.1	0.00045662	Px017426.1	0.000282421	Px017426.1	0.000157567
Px015511.1	1.63e-05	Px015511.1	1.66e-05	Px015511.1	9.11e-06
Px006440.1	2.78e-05	Px006440.1	0.000187972	Px006440.1	0.000119166
Px006402.1	4.66e-05	Px006402.1	7.15e-05	Px006402.1	2.46e-05
Px004469.2	0.00028427	Px004469.2	0.000173654	Px004469.2	0.000145658
Px008067.1	0.00131822	Px008067.1	0.0015098	Px008067.1	0.000832609
Px008076.1	0.000350181	Px008076.1	0.000264882	Px008076.1	0.000157601
Px012492.1	0.000156518	Px012492.1	0.000281064	Px012492.1	0.000195913
Px015357.1	0.00191245	Px015357.1	0.00054115	Px015357.1	0.000140928
Px009191.1	2.64e-05	Px009191.1	7.1e-05	Px009191.1	3.99e-05
Px014887.1	0.000112126	Px014887.1	0.000117132	Px014887.1	6.56e-05
Px007445.1	4.02e-05	Px007445.1	2.34e-05	Px007445.1	1.97e-05
Px014583.1	9.74e-05	Px014583.1	8.52e-05	Px014583.1	4.16e-05
Px012662.1	0.000138154	Px012662.1	0.000148931	Px012662.1	6.37e-05
Px014307.1	0.00609774	Px014307.1	0.0103076	Px014307.1	0.0117646
Px012268.3	0.00017467	Px012268.3	2.76e-05	Px012268.3	1.85e-05
Px011067.3	0.00555294	Px011067.3	0.00400134	Px011067.3	0.0128359
Px004592.2	7.8e-05	Px004592.2	0.000104001	Px004592.2	4.36e-05
Px009624.5	0.00016594	Px009624.5	7.5e-05	Px009624.5	1.95e-05
Px008123.1	3.83e-05	Px008123.1	3.96e-05	Px008123.1	2.44e-05
Px009229.1	4.74e-05	Px009229.1	6.38e-05	Px009229.1	3.26e-05
Px003584.1	8.49e-05	Px003584.1	0.000103394	Px003584.1	7.69e-05
Px001025.2	3.32e-05	Px001025.2	3.23e-05	Px001025.2	1.9e-05
Px001267.2	3.53e-05	Px001267.2	9.95e-05	Px001267.2	4.69e-05
Px009257.1	0.00498256	Px009257.1	0.00311002	Px009257.1	0.00267239
Px009265.1	7.92e-05	Px009265.1	6.76e-05	Px009265.1	3.75e-05
Px014322.1	0.0155614	Px014322.1	0.0132906	Px014322.1	0.0185047
Px007781.1	5.99e-05	Px007781.1	5.39e-05	Px007781.1	1.4e-05
Px007649.3	2.86e-05	Px007649.3	2.36e-05	Px007649.3	1.1e-05
Px002010.1	0.000124476	Px002010.1	4.54e-05	Px002010.1	2.25e-05
Px001990.2	0.0019236	Px001990.2	0.00119121	Px001990.2	0.0014176
Px004926.1	0.00108649	Px004926.1	0.000788447	Px004926.1	0.000325209
Px015776.1	0.00686643	Px015776.1	0.00361971	Px015776.1	0.00495249
Px008903.1	0.00172131	Px008903.1	0.000623062	Px008903.1	0.000107188
Px004321.1	0.000100357	Px004321.1	9.72e-05	Px004321.1	4.6e-05
Px004328.1	0.00347298	Px004328.1	0.00342598	Px004328.1	0.00353947
Px007014.1	0.000606467	Px007014.1	0.000587558	Px007014.1	0.000277984
Px007012.1	0.000110464	Px007012.1	0.000153917	Px007012.1	5.83e-05
Px007001.1	0.000211092	Px007001.1	0.000138364	Px007001.1	0.000130817
Px013084.1	0.000286875	Px013084.1	0.000272834	Px013084.1	0.000148819
Px002868.1	0.000607342	Px002868.1	0.000640221	Px002868.1	0.000412247
Px000528.1	0.00452595	Px000528.1	0.00427023	Px000528.1	0.00282936
Px010744.2	0.000118521	Px010744.2	0.000106166	Px010744.2	3.61e-05
Px000864.1	0.00178477	Px000864.1	0.00192787	Px000864.1	0.00234589
Px005526.1	7.17e-05	Px005526.1	9.06e-05	Px005526.1	4.54e-05
Px016825.1	0.000151096	Px016825.1	9.69e-05	Px016825.1	8.98e-05
Px016826.1	0.000259014	Px016826.1	0.000116613	Px016826.1	6.05e-05
Px016833.2	8.69e-05	Px016833.2	0.000198203	Px016833.2	0.000104155
Px011713.1	0.000165074	Px011713.1	0.000111131	Px011713.1	6e-05
Px014911.1	0.000321122	Px014911.1	0.000261897	Px014911.1	0.000121458
Px009700.1	7.71e-05	Px009700.1	4.36e-05	Px009700.1	2.25e-05
Px004578.1	7.86e-05	Px004578.1	4.28e-05	Px004578.1	3.32e-05
Px013929.1	0.00461538	Px013929.1	0.00247078	Px013929.1	0.00177444
Px006316.1	0.000242396	Px006316.1	6.99e-05	Px006316.1	4.46e-05
Px003390.1	0.00181945	Px003390.1	0.00173417	Px003390.1	0.000745158
Px000678.1	0.02798	Px000678.1	0.0245168	Px000678.1	0.0127368
Px000676.1	0.000172595	Px000676.1	0.00021472	Px000676.1	8.11e-05
Px000725.1	0.000661358	Px000725.1	0.000472659	Px000725.1	9.27e-05
Px001901.1	0.000106245	Px001901.1	0.00016015	Px001901.1	7.5e-05
Px007807.1	0.00989356	Px007807.1	0.0070038	Px007807.1	0.00415135
Px007815.1	0.000186135	Px007815.1	5.67e-06	Px007815.1	1.29e-06
Px006919.1	4.46e-05	Px006919.1	8.39e-05	Px006919.1	3.05e-05
Px013877.1	6.16e-05	Px013877.1	6.5e-05	Px013877.1	5.98e-05
Px009411.3	2.48e-05	Px009411.3	2.41e-05	Px009411.3	1.23e-05
Px004892.1	9.79e-06	Px004892.1	3.44e-05	Px004892.1	1.4e-05
Px014439.2	0.00106389	Px014439.2	0.000475341	Px014439.2	0.000391245
Px013385.4	5.66e-05	Px013385.4	5.02e-05	Px013385.4	2.1e-05
Px001863.1	0.000539333	Px001863.1	0.000476371	Px001863.1	0.000189881
Px008286.1	3.26e-05	Px008286.1	7.07e-05	Px008286.1	3.77e-05
Px014853.1	0.000152321	Px014853.1	0.000736526	Px014853.1	0.000211824
Px010817.1	5.46e-05	Px010817.1	6.99e-05	Px010817.1	2.36e-05
Px013453.1	0.000606657	Px013453.1	0.000910049	Px013453.1	0.000815241
Px015314.1	0.000559635	Px015314.1	0.0003777	Px015314.1	0.000233391
Px011050.1	0.00239823	Px011050.1	0.000986087	Px011050.1	0.00037533
Px008054.1	0.000528291	Px008054.1	0.000437544	Px008054.1	0.000236632
Px007660.2	0.00018512	Px007660.2	0.000297461	Px007660.2	0.000168371
Px014903.1	0.000376442	Px014903.1	0.000173156	Px014903.1	0.000135219
Px000153.1	0.00017026	Px000153.1	0.000132444	Px000153.1	7.78e-05
Px006140.1	0.00210554	Px006140.1	0.00284407	Px006140.1	0.00146276
Px004151.1	0.000134337	Px004151.1	0.000136225	Px004151.1	8.05e-05
Px014893.1	0.000150309	Px014893.1	0.000114762	Px014893.1	7.45e-05
Px011495.1	0.000170357	Px011495.1	0.000181458	Px011495.1	0.000139997
Px011494.1	0.00015808	Px011494.1	0.000126829	Px011494.1	3.25e-05
Px008572.1	0.00175415	Px008572.1	0.00128397	Px008572.1	0.000821329
Px013256.1	3.35e-05	Px013256.1	4.36e-05	Px013256.1	1.94e-05
Px016080.1	0.000283898	Px016080.1	0.000254744	Px016080.1	0.000133435
Px003658.1	7.87e-05	Px003658.1	0.000122198	Px003658.1	3.89e-05
Px011126.1	2.74e-05	Px011126.1	1.89e-05	Px011126.1	3.73e-06
Px006984.1	0.00016224	Px006984.1	0.000192871	Px006984.1	0.00012247
Px009677.1	9.86e-05	Px009677.1	0.000158584	Px009677.1	0.000102287
Px003343.1	4.4e-05	Px003343.1	4.26e-05	Px003343.1	2.02e-05
Px003349.1	3.37e-05	Px003349.1	5.48e-05	Px003349.1	2.67e-05
Px003351.1	3.17e-05	Px003351.1	5e-05	Px003351.1	2.4e-05
Px003358.1	0.0017865	Px003358.1	0.000774151	Px003358.1	0.00133412
Px003378.2	5.71e-05	Px003378.2	4.44e-05	Px003378.2	7.89e-06
Px003536.1	0.000530868	Px003536.1	0.000861948	Px003536.1	0.000414703
Px003536.1	0.000321156	Px003536.1	0.00064105	Px003536.1	0.000312335
Px005974.1	7.71e-05	Px005974.1	0.000141248	Px005974.1	6.08e-05
Px011241.1	4.81e-05	Px011241.1	6.57e-05	Px011241.1	3.94e-05
Px011245.1	0.000279103	Px011245.1	0.000360677	Px011245.1	0.000177292
Px016180.1	0.000126103	Px016180.1	0.000132064	Px016180.1	4.59e-05
Px011442.1	0.000528061	Px011442.1	0.000455754	Px011442.1	0.000267678
Px002748.1	0.000210814	Px002748.1	0.000212536	Px002748.1	0.000105129
Px017764.1	8.87e-05	Px017764.1	6.12e-05	Px017764.1	3.59e-05
Px011984.1	0.000472694	Px011984.1	0.000310043	Px011984.1	0.000133132
Px010944.1	0.000357255	Px010944.1	0.000652724	Px010944.1	0.000145732
Px011694.1	0.000149313	Px011694.1	0.000182868	Px011694.1	0.000158103
Px011697.1	9.19e-05	Px011697.1	0.000166476	Px011697.1	7.19e-05
Px010335.2	7.64e-05	Px010335.2	0.000175167	Px010335.2	6.07e-05
Px002683.1	0.000884662	Px002683.1	0.000384761	Px002683.1	8.67e-05
Px008192.1	6.54e-05	Px008192.1	0.000134564	Px008192.1	8.36e-05
Px012306.1	0.000892114	Px012306.1	0.000703374	Px012306.1	0.000224314
Px011035.1	0.000200564	Px011035.1	0.000126978	Px011035.1	4.61e-05
Px002050.4	0.000109816	Px002050.4	0.000191166	Px002050.4	6.7e-05
Px004539.1	0.00240547	Px004539.1	0.00147923	Px004539.1	0.000693915
Px013644.1	0.000118037	Px013644.1	0.000114357	Px013644.1	5.41e-05
Px013639.1	0.000217784	Px013639.1	0.000343855	Px013639.1	9.15e-05
Px004449.1	0.000104366	Px004449.1	0.000185512	Px004449.1	6.64e-05
Px001916.1	0.000121351	Px001916.1	9.89e-05	Px001916.1	4.14e-05
Px012635.2	3.05e-05	Px012635.2	4.9e-05	Px012635.2	2.06e-05
Px006516.1	0.000117149	Px006516.1	9.75e-05	Px006516.1	5.56e-05
Px003769.1	9.88e-05	Px003769.1	5.26e-05	Px003769.1	4.58e-05
Px006815.1	0.000319415	Px006815.1	0.000177688	Px006815.1	0.000104157
Px006813.1	0.000494312	Px006813.1	0.000533529	Px006813.1	0.000228076
Px013208.1	0.00059606	Px013208.1	0.000592876	Px013208.1	0.0003657
Px017358.1	0.00123922	Px017358.1	0.000912069	Px017358.1	0.00120521
Px005951.1	0.00127189	Px005951.1	0.00207707	Px005951.1	0.00104104
Px011153.3	0.000360127	Px011153.3	0.000308325	Px011153.3	0.000201182
Px011183.1	0.00115755	Px011183.1	0.00203973	Px011183.1	0.00115255
Px006121.1	0.00367676	Px006121.1	0.00409037	Px006121.1	0.0026297
Px008317.1	0.000103344	Px008317.1	0.000123869	Px008317.1	5.32e-05
Px007493.1	6.77e-05	Px007493.1	6.26e-05	Px007493.1	3.2e-05
Px005261.1	0.00753901	Px005261.1	0.00533437	Px005261.1	0.00338934
Px011227.1	0.0154413	Px011227.1	0.00518684	Px011227.1	0.00130397
Px006677.4	0.0023535	Px006677.4	0.00146374	Px006677.4	0.00143979
Px012869.2	3.65e-05	Px012869.2	7.86e-05	Px012869.2	1.11e-05
Px009774.1	0.00106239	Px009774.1	0.000880582	Px009774.1	0.000340915
Px009780.1	7.36e-05	Px009780.1	6.55e-05	Px009780.1	2.2e-05
Px009788.1	4.62e-05	Px009788.1	4.44e-05	Px009788.1	2.73e-05
Px010436.1	0.000153302	Px010436.1	6.64e-05	Px010436.1	3.92e-05
Px010437.1	0.000160492	Px010437.1	9.46e-05	Px010437.1	2.95e-05
Px014078.1	4.59e-05	Px014078.1	2.79e-05	Px014078.1	2.46e-05
Px012168.1	0.00120984	Px012168.1	0.00107394	Px012168.1	0.000491191
Px012515.1	0.00022212	Px012515.1	0.000181321	Px012515.1	0.000111669
Px012517.3	0.000472003	Px012517.3	0.000336022	Px012517.3	0.000209045
Px015480.1	4.78e-05	Px015480.1	3.34e-05	Px015480.1	1.52e-05
Px002277.2	9.52e-05	Px002277.2	0.000113055	Px002277.2	4.51e-05
Px002282.2	3.5e-05	Px002282.2	2.95e-05	Px002282.2	1.91e-05
Px014774.1	8.95e-05	Px014774.1	8.33e-05	Px014774.1	3.92e-05
Px014775.1	0.000315119	Px014775.1	0.000583719	Px014775.1	0.000312246
Px014780.1	3.46e-05	Px014780.1	3.29e-05	Px014780.1	1.5e-05
Px001297.1	0.00128975	Px001297.1	0.00201813	Px001297.1	0.00143779
Px008510.1	0.000275178	Px008510.1	0.000313973	Px008510.1	0.000156841
Px005894.1	0.000356176	Px005894.1	0.000281421	Px005894.1	0.00018946
Px013142.1	0.000115663	Px013142.1	0.00014863	Px013142.1	0.000100157
Px016410.2	0.00138155	Px016410.2	0.00186271	Px016410.2	0.000826332
Px006484.1	0.000233304	Px006484.1	0.000173505	Px006484.1	8.85e-05
Px016437.1	0.000412637	Px016437.1	0.000276368	Px016437.1	0.000176281
Px009433.1	6.52e-06	Px009433.1	1.69e-05	Px009433.1	6.99e-06
Px017448.1	3.7e-05	Px017448.1	7.97e-05	Px017448.1	2.24e-05
Px006909.3	0.000104823	Px006909.3	0.000138934	Px006909.3	5.58e-05
Px012753.1	0.000318451	Px012753.1	0.00015723	Px012753.1	0.000106096
Px017021.2	8.93e-05	Px017021.2	7.36e-05	Px017021.2	4.08e-05
Px005226.1	0.00218257	Px005226.1	0.00123402	Px005226.1	0.00127522
Px006532.1	0.000402416	Px006532.1	0.000453911	Px006532.1	0.000178361
Px012185.1	6.17e-05	Px012185.1	6.29e-05	Px012185.1	3.18e-05
Px016945.1	0.00136034	Px016945.1	0.00260845	Px016945.1	0.000688021
Px003589.1	0.000913948	Px003589.1	0.000487404	Px003589.1	0.000112172
Px011822.1	0.000932269	Px011822.1	0.000706568	Px011822.1	0.000413979
Px011817.1	0.00137166	Px011817.1	0.00156809	Px011817.1	0.000983818
Px012494.1	3.42e-06	Px012494.1	3.72e-06	Px012494.1	3.36e-06
Px013766.1	0.000254611	Px013766.1	0.000189708	Px013766.1	9.78e-05
Px005106.1	4.11e-05	Px005106.1	4.37e-05	Px005106.1	2.88e-05
Px005069.1	0.000984805	Px005069.1	0.000710301	Px005069.1	0.000828316
Px001019.1	8.23e-05	Px001019.1	0.000118116	Px001019.1	5.8e-05
Px002464.1	0.000254813	Px002464.1	0.000289926	Px002464.1	0.000175948
Px000260.1	0.000276456	Px000260.1	0.000159595	Px000260.1	6.36e-05
Px002074.1	0.000158352	Px002074.1	0.000162062	Px002074.1	8.04e-05
Px013793.1	0.000819181	Px013793.1	0.00108271	Px013793.1	0.000450926
Px002770.2	0.00129405	Px002770.2	0.000890506	Px002770.2	0.000451665
Px002771.2	0.000155095	Px002771.2	0.000126235	Px002771.2	3.2e-05
Px014618.1	0.00206458	Px014618.1	0.000559429	Px014618.1	0.000320181
Px017047.1	0.000224314	Px017047.1	0.000269862	Px017047.1	9.36e-05
Px000470.1	0.000203369	Px000470.1	0.000110059	Px000470.1	8.49e-05
Px016771.1	0.000317217	Px016771.1	0.000191448	Px016771.1	0.000129112
Px017230.1	0.00334318	Px017230.1	0.00169936	Px017230.1	0.000915157
Px017232.1	0.00276347	Px017232.1	0.00447325	Px017232.1	0.00234479
Px017232.1	0.0172	Px017232.1	0.00534505	Px017232.1	0.00305575
Px011109.1	0.00680512	Px011109.1	0.0195311	Px011109.1	0.0341108
Px001031.1	0.00844014	Px001031.1	0.0066618	Px001031.1	0.00406769
Px004137.1	8.75e-05	Px004137.1	0.000120524	Px004137.1	8.02e-05
Px015729.1	2.06e-05	Px015729.1	3.16e-05	Px015729.1	1.42e-05
Px001401.1	5.32e-05	Px001401.1	6.04e-05	Px001401.1	3.72e-05
Px001401.1	5.46e-05	Px001401.1	4.92e-05	Px001401.1	2.74e-05
Px001401.1	5.3e-05	Px001401.1	4.68e-05	Px001401.1	2.53e-05
Px013295.3	6.67e-05	Px013295.3	8.09e-05	Px013295.3	3.83e-05
Px010238.1	0.000859239	Px010238.1	0.000558846	Px010238.1	0.000262812
Px009403.1	0.000883197	Px009403.1	0.00108683	Px009403.1	0.000534854
Px014291.2	0.000226214	Px014291.2	0.000127635	Px014291.2	4.88e-05
Px012217.1	0.000140835	Px012217.1	0.000166451	Px012217.1	8e-05
Px011291.1	2.84e-05	Px011291.1	3.54e-05	Px011291.1	2.02e-05
Px016050.1	0.015561	Px016050.1	0.0184886	Px016050.1	0.011423
Px016061.1	0.00232805	Px016061.1	0.0025046	Px016061.1	0.00203071
Px006576.1	3.87e-05	Px006576.1	4.55e-05	Px006576.1	2.58e-05
Px006755.1	3.92e-05	Px006755.1	6.77e-05	Px006755.1	3.21e-05
Px003419.2	0.000305071	Px003419.2	0.000152825	Px003419.2	6.3e-05
Px002824.2	0.000580159	Px002824.2	0.00403804	Px002824.2	0.00179437
Px004835.1	0.000149401	Px004835.1	8.24e-05	Px004835.1	6.52e-05
Px000488.1	0.000171478	Px000488.1	0.000289871	Px000488.1	0.000139638
Px008403.2	0.00182246	Px008403.2	0.00325123	Px008403.2	0.00127536
Px013857.2	0.00136178	Px013857.2	0.00146378	Px013857.2	0.000759246
Px017499.1	5.88e-05	Px017499.1	3.79e-05	Px017499.1	1.81e-05
Px016577.1	0.000709476	Px016577.1	0.000490974	Px016577.1	0.000362223
Px001980.2	8.6e-05	Px001980.2	4.91e-05	Px001980.2	4.05e-05
Px017225.1	0.00178081	Px017225.1	0.00259333	Px017225.1	0.00100351
Px003701.1	0.000362002	Px003701.1	7.4e-05	Px003701.1	4.56e-05
Px008333.1	7.34e-05	Px008333.1	0.000217228	Px008333.1	8.68e-05
Px008327.1	0.000119441	Px008327.1	0.000155317	Px008327.1	9.41e-05
Px004371.1	0.000779522	Px004371.1	0.00110667	Px004371.1	0.000559596
Px010076.1	0.000132261	Px010076.1	0.000116385	Px010076.1	7.25e-05
Px015449.1	7.22e-05	Px015449.1	5.24e-05	Px015449.1	2.47e-05
Px000762.1	7.02e-05	Px000762.1	4.84e-05	Px000762.1	1.83e-05
Px013911.1	0.000126899	Px013911.1	0.000168078	Px013911.1	7.4e-05
Px001507.2	8.4e-05	Px001507.2	8.8e-05	Px001507.2	2.94e-05
Px001500.1	0.000209155	Px001500.1	0.000242772	Px001500.1	9.2e-05
Px017056.1	5.25e-05	Px017056.1	0.000161907	Px017056.1	0.000120176
Px015684.1	4.81e-05	Px015684.1	3.97e-05	Px015684.1	3.24e-05
Px005738.1	6.45e-05	Px005738.1	6.22e-05	Px005738.1	7.53e-05
Px007630.1	4.07e-05	Px007630.1	4.32e-05	Px007630.1	4.05e-05
Px007512.1	0.000117283	Px007512.1	0.000106978	Px007512.1	4.49e-05
Px002455.1	0.00112374	Px002455.1	0.00121867	Px002455.1	0.00056442
Px010504.1	6.2e-05	Px010504.1	3.66e-05	Px010504.1	2.85e-05
Px011525.1	0.000130223	Px011525.1	0.000171146	Px011525.1	3.83e-05
Px006718.1	0.00061429	Px006718.1	0.000435511	Px006718.1	0.000283801
Px004560.1	9.64e-05	Px004560.1	4.67e-05	Px004560.1	1.89e-05
Px006848.1	0.000107153	Px006848.1	0.000119678	Px006848.1	5.77e-05
Px015148.1	1.64e-05	Px015148.1	7.34e-06	Px015148.1	5.46e-06
Px003168.1	6.49e-05	Px003168.1	9.2e-05	Px003168.1	5.34e-05
Px004259.1	0.000200839	Px004259.1	0.000158225	Px004259.1	7.01e-05
Px013733.1	8.22e-05	Px013733.1	7.11e-05	Px013733.1	4.3e-05
Px009082.1	0.000110235	Px009082.1	0.000119237	Px009082.1	6.88e-05
Px008806.2	0.000168457	Px008806.2	0.000131846	Px008806.2	6.7e-05
Px008487.1	7.66e-06	Px008487.1	8.01e-06	Px008487.1	5.62e-06
Px015250.1	0.00724703	Px015250.1	0.00720764	Px015250.1	0.00482209
Px015252.1	0.00217282	Px015252.1	0.00200355	Px015252.1	0.00114378
Px010807.1	0.000271341	Px010807.1	0.000252787	Px010807.1	0.000109914
Px016051.1	0.00776555	Px016051.1	0.00828572	Px016051.1	0.00574454
Px003977.1	0.000105504	Px003977.1	6.88e-05	Px003977.1	6.48e-05
Px015045.3	3.72e-06	Px015045.3	4.95e-06	Px015045.3	2.43e-06
Px016829.1	4.02e-05	Px016829.1	2.91e-05	Px016829.1	1.02e-05
Px013415.3	2.11e-05	Px013415.3	2.05e-05	Px013415.3	9.69e-06
Px016050.1	0.00292632	Px016050.1	0.00238381	Px016050.1	0.00310892
Px017592.2	7.37e-05	Px017592.2	2.98e-05	Px017592.2	1.9e-05
Px016511.1	0.00506889	Px016511.1	0.00458605	Px016511.1	0.00269547
Px001103.1	4.09e-05	Px001103.1	4.51e-05	Px001103.1	1.87e-05
Px001228.1	0.000110391	Px001228.1	0.000124384	Px001228.1	7.54e-05
Px005649.1	0.000259481	Px005649.1	0.000240633	Px005649.1	9.47e-05
Px014298.1	0.000199508	Px014298.1	0.000184618	Px014298.1	0.000106464
Px014299.1	7.84e-06	Px014299.1	1.99e-05	Px014299.1	1.03e-05
Px000935.1	0.000155127	Px000935.1	0.000121899	Px000935.1	5.55e-05
Px010425.1	5.52e-05	Px010425.1	8.38e-05	Px010425.1	4.02e-05
Px016761.1	0.000106576	Px016761.1	0.000208155	Px016761.1	0.000175125
Px002905.1	0.000691226	Px002905.1	0.000984179	Px002905.1	0.000638774
Px005607.1	2.1e-05	Px005607.1	2.39e-05	Px005607.1	1.73e-05
Px006409.1	0.000120415	Px006409.1	0.000217482	Px006409.1	5.79e-05
Px005673.1	3.18e-05	Px005673.1	5.08e-05	Px005673.1	2.16e-05
Px009032.1	0.0039077	Px009032.1	0.00404175	Px009032.1	0.0024914
Px011430.1	0.000175598	Px011430.1	0.000467627	Px011430.1	0.000133675
Px005609.1	0.000197059	Px005609.1	0.000190915	Px005609.1	9.03e-05
Px003605.1	3.28e-05	Px003605.1	2.38e-05	Px003605.1	1.62e-05
Px003605.1	9.18e-05	Px003605.1	9.47e-05	Px003605.1	5.52e-05
Px012382.7	1.36e-05	Px012382.7	3.23e-05	Px012382.7	9.23e-06
Px014102.1	4.09e-05	Px014102.1	4.46e-05	Px014102.1	3.27e-05
Px016809.3	1.16e-05	Px016809.3	1.05e-05	Px016809.3	3.48e-06
Px012979.1	3.68e-05	Px012979.1	5.1e-05	Px012979.1	2.97e-05
Px005031.1	0.000918716	Px005031.1	0.000217933	Px005031.1	0.00010608
Px010263.1	0.000857929	Px010263.1	0.000831179	Px010263.1	0.000393245
Px008490.1	0.00287056	Px008490.1	0.00247918	Px008490.1	0.00154536
Px001117.1	0.000173638	Px001117.1	9.52e-05	Px001117.1	5.78e-05
Px011156.2	0.000125277	Px011156.2	0.000171644	Px011156.2	7.03e-05
Px003723.1	0.00106627	Px003723.1	0.00100897	Px003723.1	0.000436956
Px017064.1	0.00022841	Px017064.1	0.000221288	Px017064.1	0.000104695
Px016043.1	0.0476003	Px016043.1	0.0408852	Px016043.1	0.0264731
Px010053.1	0.000243765	Px010053.1	0.000213675	Px010053.1	6.95e-05
Px005144.1	0.000118038	Px005144.1	0.000168947	Px005144.1	0.000182611
Px007927.1	0.00122806	Px007927.1	0.000685662	Px007927.1	0.000526312
Px000858.1	0.0525881	Px000858.1	0.131964	Px000858.1	0.0784609
Px000857.1	0.000419677	Px000857.1	0.00130565	Px000857.1	0.0430659
Px014791.1	0.000121942	Px014791.1	0.000170931	Px014791.1	9.72e-05
Px010198.1	0.00115545	Px010198.1	0.000906155	Px010198.1	0.000333064
Px012520.1	4.04e-05	Px012520.1	5.98e-05	Px012520.1	2.19e-05
Px013432.1	0.00013135	Px013432.1	0.000165975	Px013432.1	8.33e-05
Px014822.1	0.000248833	Px014822.1	0.00025408	Px014822.1	9.46e-05
Px014812.1	7.7e-05	Px014812.1	2.89e-05	Px014812.1	1.96e-05
Px014066.1	0.000614633	Px014066.1	0.000876892	Px014066.1	0.000560847
Px014068.1	3.88e-05	Px014068.1	4.6e-05	Px014068.1	2.44e-05
Px012388.1	0.00323207	Px012388.1	0.00460547	Px012388.1	0.0233434
Px017914.1	0.000112041	Px017914.1	1.25e-05	Px017914.1	2.27e-05
Px017946.1	0.00611501	Px017946.1	0.00840677	Px017946.1	0.00484
Px017924.1	3.73e-05	Px017924.1	4.01e-05	Px017924.1	1.58e-05
Px017923.1	0.00100465	Px017923.1	0.000547973	Px017923.1	0.000378989
Px017922.1	9.75e-05	Px017922.1	0.000123517	Px017922.1	0.000152579
Px017921.1	0.00036016	Px017921.1	0.000210067	Px017921.1	0.000121699
Px006220.1	5.33e-05	Px006220.1	8.33e-05	Px006220.1	1.61e-05
Px017014.1	0.000119169	Px017014.1	8.29e-05	Px017014.1	3.78e-05
Px017523.1	0.000420969	Px017523.1	0.000243758	Px017523.1	0.000144536
Px002574.2	0.000187541	Px002574.2	0.000317592	Px002574.2	0.000158391
Px004707.1	1.45e-05	Px004707.1	2.86e-05	Px004707.1	8.24e-06
Px004694.1	0.000681087	Px004694.1	0.00151675	Px004694.1	0.000823772
Px006364.1	3.59e-05	Px006364.1	9.38e-05	Px006364.1	2.64e-05
Px007876.1	0.000282513	Px007876.1	0.000512672	Px007876.1	0.00030099
Px007863.4	0.000110368	Px007863.4	0.000100003	Px007863.4	0.000100084
Px004172.1	0.000805004	Px004172.1	0.000906808	Px004172.1	0.000762351
Px013833.1	0.00053541	Px013833.1	0.000393285	Px013833.1	0.000406819
Px007408.2	0.000280049	Px007408.2	0.000226139	Px007408.2	0.000103585

## Sheet: TableS4
Table S4. Predicted CRISPR-edited sites through Cas-OFFinder algorithm
Scaffold	Scaffold length	start	alignments	strand	mismatchs
OriSeqID=scaffold_8	Len=2584131	1285518	tGGTAGGTGgTGGTTggATgAGG	-	5
OriSeqID=scaffold_14	Len=3424285	2428768	acaTAGGTaCTGGTTATATtAGG	+	5
OriSeqID=scaffold_14	Len=3424285	2679507	tGGTtGGTGgTGGTTATtgAAGG	-	5
OriSeqID=scaffold_15	Len=2764502	914278	ttGTAGGTGCcGGcTATAcAGGG	-	5
OriSeqID=scaffold_15	Len=2764502	1040511	GGGcAGtgGCgGGTTATAcAGGG	-	5
OriSeqID=scaffold_51	Len=2546611	2146775	GGaTAGGaGtTGGTTtTAcATGG	+	5
OriSeqID=scaffold_31	Len=2511109	1610253	GtcacGGTGaTGGTTATATAAGG	-	5
OriSeqID=scaffold_5	Len=1890696	1038422	aGGTAGGTaCTtaTTAgATACGG	+	5
OriSeqID=scaffold_25	Len=1842862	1008929	tGGTtGGacCTGGTTAgATAAGG	+	5
OriSeqID=scaffold_45	Len=1808991	358193	GtGTAtGTGCTGGTgATATAGGG	-	3
OriSeqID=scaffold_11	Len=1785983	1107727	GGGTAcGTGtTGGTTggcTATGG	-	5
OriSeqID=scaffold_19	Len=1665922	298595	GGGTAGGTaaTaGTTAaATgAGG	-	5
OriSeqID=scaffold_17	Len=1723060	808272	GGGTtGGTGCgGaaTATATtTGG	+	5
OriSeqID=scaffold_13	Len=1653989	1404083	GGGccGGTagTGGTTtTATAAGG	+	5
OriSeqID=scaffold_33	Len=1647173	782118	aaGTtGGTGCTGaTTATAaATGG	-	5
OriSeqID=scaffold_53	Len=1559940	808672	GGGTAGGTaaTGGTTggATgTGG	+	5
OriSeqID=scaffold_36	Len=1529243	518906	GGtgAGGTGCgGGTTAgtTAGGG	-	5
OriSeqID=scaffold_79	Len=1640427	1514622	GGGTAGGgGgTGGTTAggTtTGG	+	5
OriSeqID=scaffold_23	Len=1517233	1460668	GGGTAGtTtCTGtTTgTATcAGG	+	5
OriSeqID=scaffold_23	Len=1517233	1460728	GGGTAGtTtCTGtTTgTATcAGG	+	5
OriSeqID=scaffold_23	Len=1517233	1264232	GcGTAGGgtCTGGTTgTATAGGG	+	4
OriSeqID=scaffold_162	Len=1468026	1239774	GGGgAGtTGCTGtaTgTATATGG	+	5
OriSeqID=scaffold_175	Len=1312528	11933	GtGTtGGTGaTGGTaATgTAGGG	+	5
OriSeqID=scaffold_34	Len=1260135	384580	cGGTtGtTtCTGGTTATATcCGG	+	5
OriSeqID=scaffold_49	Len=1247038	1004449	GaGTttGTGCcGGTTATAaAAGG	+	5
OriSeqID=scaffold_41	Len=1161031	960278	GGGTtaGTGaTaGgTATATAAGG	+	5
OriSeqID=scaffold_151	Len=1247689	68182	GtaaAGGTagTGGTTATATACGG	-	5
OriSeqID=scaffold_140	Len=1177717	284274	GGGTtGGacCTGGcTtTATAGGG	+	5
OriSeqID=scaffold_173	Len=1096767	541106	GtGTAGGTaCaGtTTATATgAGG	-	5
OriSeqID=scaffold_57	Len=1081610	167609	GcGgAGGTGCTcGTTgTAaATGG	-	5
OriSeqID=scaffold_64	Len=1054682	382595	GtGTAGGTGtaGGcTATcTATGG	+	5
OriSeqID=scaffold_72	Len=974777	513405	aGGTAtGaGCTGGTTAaATAAGG	+	4
OriSeqID=scaffold_63	Len=1024187	58151	atGTAGGTGgTaGgTATATACGG	-	5
OriSeqID=scaffold_232	Len=909154	652166	taGTAGGTGgTGGTTATtaACGG	+	5
OriSeqID=scaffold_186	Len=950144	585951	GGGTAGGTGtaaGgTAgATAAGG	+	5
OriSeqID=scaffold_66	Len=1027808	954405	GGGTcGGTaCTcGgTtTATATGG	+	5
OriSeqID=scaffold_247	Len=987367	72764	aGtaAGaTGCTGGTTtTATAAGG	-	5
OriSeqID=scaffold_77	Len=915771	846481	GGGTAGGTGaaGaTagTATATGG	+	5
OriSeqID=scaffold_85	Len=882221	671681	aGGTAGGTGaTGGTgAgATgAGG	-	5
OriSeqID=scaffold_232	Len=909154	321061	GGGTAGGTGtTGtTcATtaACGG	-	5
OriSeqID=scaffold_84	Len=909127	421185	aaGTAaGTGCTttTTATATAAGG	+	5
OriSeqID=scaffold_84	Len=909127	749588	GGGTtGGTGCTGGgTtTATtGGG	+	4
OriSeqID=scaffold_99	Len=877449	350778	GGcTtGaTGaTGGTTATAaATGG	+	5
OriSeqID=scaffold_185	Len=833833	670108	tGGTtGGTGtTGGTgtTATAGGG	-	5
OriSeqID=scaffold_202	Len=750970	433003	GGtTtaGTaCTGGTaATATAAGG	+	5
OriSeqID=scaffold_135	Len=720644	690897	GGGTAGGTtaTGaTTAgATtTGG	+	5
OriSeqID=scaffold_125	Len=718946	594173	GGGTAGtgGCTGGaTgTAgAAGG	-	5
OriSeqID=scaffold_308	Len=676303	397586	aGGTAtGTGtTGGTTAcgTAAGG	+	5
OriSeqID=scaffold_141	Len=713101	114007	GGcTAtGTGCTaGTcATAcATGG	+	5
OriSeqID=scaffold_164	Len=627175	179056	GGGTAGGTGgTGGcTAgATgAGG	-	4
OriSeqID=scaffold_160	Len=640296	369290	cGGTAcGTGCTtGTTATgTtGGG	+	5
OriSeqID=scaffold_181	Len=653437	629605	GGGTAGaTaCTGGcTATcTATGG	+	4
OriSeqID=scaffold_161	Len=632835	9022	cGGTAcGTaCTGGTTATtTgTGG	-	5
OriSeqID=scaffold_177	Len=607560	280284	aGGTAGGTaCTGGTcATtTtAGG	+	5
OriSeqID=scaffold_195	Len=591460	129165	GGGaAaaTGaTGGTTATAaAAGG	+	5
OriSeqID=scaffold_184	Len=585541	579152	GcGTAGGTGgTttTTATATtAGG	+	5
OriSeqID=scaffold_278	Len=574866	182308	GGGTgGGaGaTGGcTATATgCGG	-	5
OriSeqID=scaffold_233	Len=484774	387010	GGcaAGGaGgaGGTTATATAAGG	-	5
OriSeqID=scaffold_325	Len=498773	4073	GGGTAGGTaaTGGTTtaAaAAGG	+	5
OriSeqID=scaffold_230	Len=496969	206495	GGGTAGGaGCTGGaaAgAgATGG	-	5
OriSeqID=scaffold_236	Len=488244	337981	GtGTcGGTGgTGGTgATgTACGG	+	5
OriSeqID=scaffold_501	Len=447630	296922	aGGTAGGTaCTaGTTtTATtTGG	+	5
OriSeqID=scaffold_253	Len=459563	13969	GGGgtGGTGtTtGgTATATAGGG	+	5
OriSeqID=scaffold_258	Len=446473	436944	GaGTgGGTtCTGGTTAaATgAGG	-	5
OriSeqID=scaffold_263	Len=433032	197718	GaaTAGGTGgTGGTTAgATgAGG	+	5
OriSeqID=scaffold_269	Len=477022	257051	GGGTAGGTtaTGaTTAgATtTGG	+	5
OriSeqID=scaffold_501	Len=447630	62136	GGtTAGGTtCTaGaTATAgAGGG	+	5
OriSeqID=scaffold_263	Len=433032	240486	tGGTAGGTGCcaGTTAatTATGG	+	5
OriSeqID=scaffold_382	Len=418046	255977	GGGTtGGTaaaGGTTtTATACGG	+	5
OriSeqID=scaffold_262	Len=436334	270746	GGGTAcaTGCTGGgTAcATgCGG	+	5
OriSeqID=scaffold_246	Len=462359	32832	GGGaAGGTGCTtGcTATAatCGG	-	5
OriSeqID=scaffold_507	Len=406470	65133	aGGTAGGacCTGGaTAgATAAGG	+	5
OriSeqID=scaffold_300	Len=395015	31994	aGGTAGGTGCTtaTTgTATtCGG	-	5
OriSeqID=scaffold_295	Len=408836	59711	aaGTAGGTGtTaGgTATATAAGG	-	5
OriSeqID=scaffold_331	Len=407087	214892	tGaTAGtTGCTGaTTAcATAAGG	+	5
OriSeqID=scaffold_284	Len=412436	267382	GGcTAGGTaCTaGgTAaATAAGG	-	5
OriSeqID=scaffold_302	Len=394213	173749	GaGTAGcTGCTGGTTtTAgAAGG	+	4
OriSeqID=scaffold_335	Len=344211	138133	GGaTAGtTGCTGaTTtTtTACGG	-	5
OriSeqID=scaffold_328	Len=370671	77478	aGGTAcGTGCTaGTgATAaAAGG	-	5
OriSeqID=scaffold_315	Len=372120	230274	GGtaAtGTGaTGGTTATAcAGGG	+	5
OriSeqID=scaffold_335	Len=344211	28384	GGGTAGcTGCTGGgTggtTATGG	+	5
OriSeqID=scaffold_316	Len=369998	17219	GGGTAGGTatTaccTATATAAGG	-	5
OriSeqID=scaffold_389	Len=285570	180807	GGGTtGcTGCTGcTgATAcAGGG	-	5
OriSeqID=scaffold_354	Len=319018	43537	GtGTAtGTGCTtGTTATAcAGGG	+	4
OriSeqID=scaffold_394	Len=281528	176097	GaGTAGGgtCTGGTTATAaATGG	-	4
OriSeqID=scaffold_407	Len=286590	68752	GGtTtGGTGCaGGTTAggTATGG	-	5
OriSeqID=scaffold_440	Len=250834	78587	GGGTtGGTGaTGGagATtTAGGG	+	5
OriSeqID=scaffold_493	Len=247883	24183	taGTAGtTGCTtGTTgTATACGG	+	5
OriSeqID=scaffold_461	Len=229999	176524	GGGcAGtTtCTGtTTAgATATGG	-	5
OriSeqID=scaffold_399	Len=270145	175013	GGGTAGGgGgTGGTTATtggGGG	+	5
OriSeqID=scaffold_457	Len=225327	149729	GGGaAGcTGCTGGaTAcAgATGG	+	5
OriSeqID=scaffold_410	Len=265314	190404	GaGTAGGgtCTGGTTATAaACGG	+	4
OriSeqID=scaffold_477	Len=221358	99544	GGGTAGGTtCTaaTcAaATAGGG	+	5
OriSeqID=scaffold_488	Len=201429	46781	GGGTAGGTGCTGGTTATATATGG	-	0
OriSeqID=scaffold_486	Len=201895	23910	tGGTAGGTaCTcGTaAcATAGGG	+	5
OriSeqID=scaffold_521	Len=182129	36260	GcGagGGaGCTGGTgATATAGGG	-	5
OriSeqID=scaffold_591	Len=131877	9003	GaaTAGGTGgTGGTTAgATgAGG	-	5
OriSeqID=scaffold_627	Len=118995	21508	aaGTtGGgGCTGGTTtTATAAGG	+	5
OriSeqID=scaffold_649	Len=108623	38483	GGaTAGaTGCgGGTTAgATATGG	-	4
OriSeqID=scaffold_593	Len=130870	77532	GGGTAGagGaTtGTTATAcAGGG	+	5
OriSeqID=scaffold_604	Len=127685	122056	GGtTAGcTGgTGGgTATAgAGGG	+	5
OriSeqID=scaffold_638	Len=111613	88770	GtGcAGGTagTGGTTATAcAGGG	+	5
OriSeqID=scaffold_752	Len=67490	47546	GGGTgGGTGCTtcTTcTATcTGG	-	5
OriSeqID=scaffold_637	Len=111183	5039	GGGTAaGTGaTGGgTAcATcGGG	-	5
OriSeqID=scaffold_679	Len=107409	45388	GGGTAcaTGCTGGgTAcATgCGG	-	5
OriSeqID=scaffold_659	Len=99881	86102	GGGTAGGacCTGGaTAgATAAGG	+	4
OriSeqID=scaffold_802	Len=54755	28685	GGGTtGGTGCTGGgTgTATtGGG	-	4
OriSeqID=scaffold_770	Len=64361	24082	GGcTAGtTGtTGGTTgTAaACGG	+	5
OriSeqID=scaffold_851	Len=44467	1536	GGGTAGGgtCTaaTTAaATAAGG	+	5
OriSeqID=scaffold_1439	Len=6201	1280	GaaTAGGTGgTGGTTAgATgAGG	-	5
OriSeqID=scaffold_1146	Len=18634	11676	GaGTAGGTaCTctTTAaATATGG	-	5
OriSeqID=scaffold_1462	Len=5727	1393	GGGTAGcTGCTGGTTggtTATGG	+	4

## Sheet: TableS7
Table S7. Genes exhibiting significantly different transcript abundances between males of G88 and lushu-8.
ID	logFC	logCPM	P-Value	FDR
Px001906.1	-9.96784	8.67393	5.16701e-31	4.25916e-27
Px001210.1	-10.7309	6.3468	9.98099e-25	4.11366e-21
Px007927.1	11.1733	6.78745	5.14946e-24	1.4149e-20
Px001379.1	-13.6543	9.24995	3.08894e-22	6.36553e-19
Px005317.2	-10.7134	6.32989	2.46418e-21	4.06245e-18
Px001606.1	-10.3969	6.01934	3.87853e-20	5.32845e-17
Px001264.1	-7.82448	6.54992	1.44193e-19	1.69798e-16
Px009020.1	-5.80956	8.85594	7.48305e-19	7.71035e-16
Px016938.1	6.07182	5.93242	1.4659e-17	1.3426e-14
Px014533.1	-9.36145	5.01306	7.09818e-17	5.85103e-14
Px011141.1	-7.32324	5.53677	1.15074e-16	8.59853e-14
Px005106.1	-6.22074	7.16399	1.25176e-16	8.59853e-14
Px007099.1	6.11063	5.42976	3.93601e-16	2.49573e-13
Px004037.1	-6.45172	5.84571	7.63828e-16	4.30384e-13
Px001600.1	5.71524	5.75813	7.83182e-16	4.30384e-13
Px001833.1	-9.26343	4.91924	3.04154e-15	1.56697e-12
Px007285.1	8.70796	4.41421	3.00101e-14	1.45513e-11
Px004039.1	-9.37966	5.02937	3.31368e-14	1.51748e-11
Px014537.1	-6.40779	8.00176	8.30674e-14	3.60381e-11
Px003196.1	-8.66052	4.3487	1.48572e-13	5.95861e-11
Px007969.2	-8.7946	4.47445	1.51803e-13	5.95861e-11
Px016336.1	8.59314	4.30727	3.92054e-13	1.46896e-10
Px010151.1	5.36284	4.9868	5.15511e-13	1.84755e-10
Px007978.1	6.86297	4.53406	8.85034e-13	3.03972e-10
Px012521.1	6.77909	4.45376	2.95349e-12	9.73826e-10
Px017402.1	4.00438	8.18961	4.4302e-12	1.40454e-09
Px000784.1	8.36322	4.09689	4.93697e-12	1.5072e-09
Px014538.1	-5.53327	6.0878	5.11968e-12	1.5072e-09
Px004036.1	-4.15519	9.81425	5.60393e-12	1.59287e-09
Px013744.2	-3.68913	8.23527	6.06753e-12	1.66044e-09
Px014265.1	-6.37431	4.65889	6.24454e-12	1.66044e-09
Px008623.1	-4.29995	5.76651	7.38057e-12	1.90119e-09
Px012661.1	-8.32836	4.043	1.14172e-11	2.85189e-09
Px012831.1	6.41423	4.10007	1.70035e-11	4.06022e-09
Px001761.1	5.10336	5.37568	1.72398e-11	4.06022e-09
Px002961.1	-8.33476	4.04931	1.82328e-11	4.07176e-09
Px003276.1	-8.33476	4.04931	1.82767e-11	4.07176e-09
Px009012.1	5.62234	5.20662	1.89186e-11	4.10384e-09
Px013745.1	-8.25565	3.97227	4.33194e-11	9.15059e-09
Px011238.1	-4.77606	5.00565	4.44042e-11	9.15059e-09
Px009712.1	-8.11974	3.84961	4.67776e-11	9.40457e-09
Px004324.1	-4.80349	4.91509	6.17164e-11	1.20898e-08
Px004511.1	3.67739	6.39468	6.30668e-11	1.20898e-08
Px006626.2	-4.19849	5.86795	9.35012e-11	1.75166e-08
Px005865.1	4.50545	6.34468	1.34464e-10	2.46308e-08
Px003796.1	-7.9206	3.6706	2.06155e-10	3.6942e-08
Px001064.1	-5.61512	6.94408	2.26772e-10	3.97719e-08
Px011460.1	-4.08389	6.99924	4.23207e-10	7.2677e-08
Px017041.1	-6.3691	3.89318	4.803e-10	8.07983e-08
Px012746.1	7.8386	3.63001	6.1675e-10	1.01677e-07
Px006894.2	7.02944	8.99799	8.46985e-10	1.36896e-07
Px012646.1	-4.81481	6.15824	9.6645e-10	1.53201e-07
Px013743.1	-8.30234	4.01395	1.17133e-09	1.82174e-07
Px012168.1	-4.20927	6.21237	1.24879e-09	1.90625e-07
Px005969.1	4.1805	5.88828	2.88148e-09	4.24292e-07
Px006236.5	3.77334	4.82348	2.88249e-09	4.24292e-07
Px017040.1	-3.83867	5.14835	4.97597e-09	7.19595e-07
Px010042.1	5.73175	4.1977	6.23174e-09	8.8566e-07
Px003011.1	-7.67482	3.45723	6.90858e-09	9.6521e-07
Px007972.1	7.66084	3.47314	7.09082e-09	9.7416e-07
Px009015.1	3.27193	10.7702	7.52727e-09	1.01367e-06
Px004684.1	-3.06503	6.00638	7.62438e-09	1.01367e-06
Px005363.1	4.16722	5.69315	1.00434e-08	1.31409e-06
Px012032.1	-3.84764	5.677	1.14655e-08	1.47672e-06
Px016578.1	-7.66986	3.45361	1.36538e-08	1.73151e-06
Px016333.1	7.36627	3.22644	1.57705e-08	1.96965e-06
Px000175.1	4.66697	4.10452	1.60669e-08	1.97671e-06
Px014263.1	-6.17897	3.75412	1.71737e-08	2.07807e-06
Px011031.2	3.98559	5.59938	1.7395e-08	2.07807e-06
Px015033.1	4.10949	4.73317	1.96592e-08	2.31501e-06
Px001598.1	5.74183	3.53359	2.03202e-08	2.35915e-06
Px013697.1	-8.31934	9.33862	2.29993e-08	2.6331e-06
Px008799.1	3.06864	9.09039	3.02898e-08	3.42025e-06
Px011501.1	-12.123	7.725	3.14292e-08	3.50095e-06
Px011099.1	-5.91221	3.51835	3.59357e-08	3.94958e-06
Px007981.1	-7.47479	3.27776	3.70728e-08	4.02093e-06
Px012635.2	-11.3479	6.95682	4.82926e-08	5.16982e-06
Px014185.1	-3.33455	5.53403	5.25914e-08	5.55783e-06
Px003121.1	-3.199	6.31114	5.82118e-08	6.07393e-06
Px016571.1	-3.60395	4.60303	6.51125e-08	6.70903e-06
Px009703.1	-7.41416	3.22458	6.70956e-08	6.82801e-06
Px007930.1	4.38386	4.15591	7.175e-08	7.21263e-06
Px014307.1	2.71233	10.6187	8.20483e-08	8.14849e-06
Px000167.1	-10.5844	6.20397	8.81741e-08	8.63201e-06
Px005412.2	2.85874	7.10018	8.90114e-08	8.63201e-06
Px004815.1	2.92469	5.95437	9.59312e-08	9.19489e-06
Px013822.1	-5.02695	7.28031	9.70974e-08	9.1997e-06
Px013737.1	-3.04075	5.77303	1.04619e-07	9.79971e-06
Px013854.1	7.31186	3.17709	1.10741e-07	1.02566e-05
Px005930.1	-7.58199	6.99104	1.23564e-07	1.12521e-05
Px017499.1	-4.29931	3.56979	1.2422e-07	1.12521e-05
Px010715.2	-7.40671	3.21857	1.4184e-07	1.27085e-05
Px016207.1	-2.72796	6.35526	2.48267e-07	2.2005e-05
Px002052.1	-3.78272	3.97122	2.54342e-07	2.23036e-05
Px000361.3	-2.77491	6.36056	2.89765e-07	2.51424e-05
Px018072.1	7.00491	2.93208	3.18237e-07	2.73253e-05
Px000601.1	3.22586	6.75657	3.36654e-07	2.86087e-05
Px006464.1	-5.49453	4.8662	3.72867e-07	3.11869e-05
Px006202.1	-4.21827	3.82415	3.74561e-07	3.11869e-05
Px008382.1	9.81397	5.45521	4.61745e-07	3.77577e-05
Px013498.1	-2.89661	5.43084	4.62639e-07	3.77577e-05
Px016579.1	7.43791	3.27826	4.69696e-07	3.79578e-05
Px012044.1	-7.12667	2.99217	4.77268e-07	3.81953e-05
Px002189.2	2.72429	8.62242	4.9576e-07	3.92937e-05
Px006516.1	4.94613	3.94347	5.09141e-07	3.997e-05
Px000809.1	4.06999	5.24329	5.23967e-07	4.07459e-05
Px010199.1	-4.23242	5.52703	5.42052e-07	4.17582e-05
Px005543.1	-3.88878	4.07681	5.71312e-07	4.36049e-05
Px014261.1	-7.48838	3.28665	6.29658e-07	4.76172e-05
Px005368.1	-5.33473	7.88582	6.4406e-07	4.82636e-05
Px016334.2	4.81091	3.85191	6.96966e-07	5.17576e-05
Px005223.2	-3.6447	4.85136	7.24149e-07	5.32961e-05
Px007562.2	3.29499	6.49887	8.996e-07	6.5623e-05
Px005967.1	-3.46256	6.99512	1.08327e-06	7.83282e-05
Px010727.3	-9.27853	4.92714	1.10375e-06	7.88464e-05
Px000359.2	2.92186	5.84734	1.10957e-06	7.88464e-05
Px012467.1	-3.36881	7.23086	1.18085e-06	8.26019e-05
Px012225.1	7.42847	3.29094	1.18246e-06	8.26019e-05
Px005857.1	-9.47952	5.11952	1.22358e-06	8.47562e-05
Px001888.1	-6.80228	2.72428	1.38854e-06	9.53811e-05
Px013309.1	2.76493	5.21619	1.42541e-06	9.71046e-05
Px015451.1	-7.57811	3.36406	1.53627e-06	0.000103799
Px013929.1	-7.17991	3.03764	1.56534e-06	0.000104903
Px016164.1	6.71843	2.70623	1.85112e-06	0.000123055
Px016165.1	2.78692	6.99548	1.95693e-06	0.000129048
Px011035.1	-4.04069	5.86241	2.00834e-06	0.000131387
Px011502.1	-8.71626	4.40752	2.03405e-06	0.000132021
Px006180.1	-3.19989	6.55205	2.07334e-06	0.00013352
Px006789.3	-8.41694	8.12358	2.16176e-06	0.000138135
Px013243.1	-3.28945	4.14631	2.36054e-06	0.000149676
Px014623.3	-2.6566	11.1358	2.46514e-06	0.000154406
Px016055.1	7.23379	3.11158	2.47259e-06	0.000154406
Px017500.1	7.03837	2.95087	2.54513e-06	0.000157741
Px001446.1	6.71825	2.70857	2.71825e-06	0.000167213
Px007389.1	-3.97083	4.93323	2.7441e-06	0.000167553
Px005929.1	-5.90564	6.29073	2.95843e-06	0.000179311
Px016036.1	-6.65498	2.61199	3.28174e-06	0.000197456
Px006857.1	3.16557	4.43879	3.56924e-06	0.000213197
Px010443.2	6.96282	2.90615	3.69407e-06	0.000219066
Px017448.1	-3.61969	4.26657	3.92309e-06	0.000230986
Px012828.1	-4.50628	3.67883	3.95445e-06	0.000231181
Px018022.1	-3.724	4.13859	4.04865e-06	0.000235021
Px010320.5	-6.76706	2.69591	4.48469e-06	0.000258513
Px013935.3	-2.68502	5.49063	4.53391e-06	0.000259535
Px002313.1	-5.63678	3.23534	4.56926e-06	0.000259754
Px016494.1	8.43895	4.17214	4.82659e-06	0.000272504
Px002014.2	-4.81765	4.75435	5.32741e-06	0.000298734
Px008337.1	4.60036	9.29991	5.56227e-06	0.000308556
Px008887.1	-6.30095	6.09674	5.57745e-06	0.000308556
Px007470.1	2.58584	5.36128	7.00895e-06	0.000385165
Px008451.1	3.87467	3.45646	7.17545e-06	0.000391704
Px006883.1	2.61158	6.75046	8.01528e-06	0.000434671
Px004328.1	-2.39831	13.8171	8.11589e-06	0.00043725
Px015212.1	-5.20943	2.89925	8.18419e-06	0.000438067
Px007127.1	6.52399	2.55728	8.76014e-06	0.00046587
Px015890.1	3.18707	5.28807	8.90943e-06	0.000470772
Px006496.1	-2.45732	6.96691	9.07022e-06	0.000476216
Px016769.1	-3.27906	4.2521	9.64391e-06	0.000501779
Px006758.1	-3.22718	4.26817	9.67887e-06	0.000501779
Px016819.1	3.72156	3.53721	1.07553e-05	0.000550983
Px003438.1	-6.48588	2.48344	1.07617e-05	0.000550983
Px003628.1	-3.4195	3.69037	1.15566e-05	0.000588029
Px015361.3	-3.56261	3.85953	1.18829e-05	0.000600926
Px009044.1	3.59981	5.03196	1.20338e-05	0.000604843
Px015281.1	-7.99883	3.74798	1.22615e-05	0.000612553
Px014513.1	-3.08857	3.88148	1.25536e-05	0.000623368
Px004322.1	4.85994	2.78965	1.29773e-05	0.00064055
Px011713.1	-6.43433	2.44547	1.32966e-05	0.000652403
Px013086.1	6.73955	2.73094	1.42359e-05	0.00069436
Px012208.1	-2.56907	6.274	1.45128e-05	0.000703699
Px014041.1	-2.97804	5.27867	1.52415e-05	0.00073471
Px010646.1	3.76435	3.34716	1.53438e-05	0.000735341
Px008345.1	-5.03135	2.79581	1.63742e-05	0.000780188
Px013487.1	2.62392	5.14452	1.65677e-05	0.000784871
Px001902.1	-4.93962	2.68527	1.84853e-05	0.00087071
Px016512.1	2.33389	5.09561	1.89992e-05	0.000887698
Px005744.1	4.22067	9.03208	1.90613e-05	0.000887698
Px014233.1	-3.88974	3.5054	1.9299e-05	0.000893715
Px012663.3	2.90906	4.73025	2.03845e-05	0.000934987
Px000176.1	-2.88473	4.25535	2.0417e-05	0.000934987
Px000184.1	-7.81249	3.58948	2.45267e-05	0.00111698
Px007842.1	3.64623	6.41927	2.88221e-05	0.00130539
Px012345.1	-5.86935	7.17564	2.95856e-05	0.00132354
Px003828.2	-4.34735	3.30956	2.96629e-05	0.00132354
Px018104.1	2.53241	9.46071	2.97045e-05	0.00132354
Px002801.1	-2.19716	5.58885	3.06662e-05	0.00135904
Px005685.1	3.51313	3.41325	3.08901e-05	0.00136164
Px006452.1	2.20641	5.36424	3.44745e-05	0.00151156
Px004200.1	2.88537	4.18554	3.56878e-05	0.00155163
Px012578.1	6.18962	2.31777	3.58067e-05	0.00155163
Px007667.1	3.37034	5.78354	3.60207e-05	0.00155163
Px005662.1	-2.78876	4.4043	3.61413e-05	0.00155163
Px004698.1	-3.6956	3.29099	3.6532e-05	0.00156028
Px000859.2	3.71086	4.92999	3.70923e-05	0.00157604
Px005871.1	-3.11479	10.0857	3.7445e-05	0.00158287
Px009763.1	-3.73028	3.64686	3.87531e-05	0.00162981
Px005112.1	-7.59388	3.38692	3.98988e-05	0.00166947
Px000551.1	-2.50426	7.12415	4.17582e-05	0.00173737
Px001974.1	2.15122	5.57548	4.21389e-05	0.00173737
Px004694.1	-2.2075	10.12	4.21538e-05	0.00173737
Px005023.1	-6.27019	2.32223	4.38164e-05	0.00179691
Px014848.1	-7.50487	3.31325	4.50462e-05	0.0018382
Px016950.1	-6.95598	2.84374	4.55391e-05	0.00184916
Px016485.1	-4.28983	2.79083	4.59047e-05	0.00185486
Px002206.1	-3.89147	2.87881	4.65895e-05	0.00187335
Px013180.1	2.66955	4.18959	4.69125e-05	0.00187718
Px002321.1	-2.38958	4.76202	4.75573e-05	0.00189379
Px016767.1	-7.49542	3.30325	4.79616e-05	0.00190071
Px012539.1	2.80002	5.06021	4.94e-05	0.00194835
Px007932.1	-2.46388	11.1575	5.22764e-05	0.00204637
Px012055.1	-9.16317	4.8162	5.23819e-05	0.00204637
Px012346.2	-4.40034	4.6122	5.61783e-05	0.00218314
Px010944.1	-2.01038	10.8903	5.64127e-05	0.00218314
Px004100.1	-2.75103	4.09596	5.79296e-05	0.00222463
Px017389.1	2.66441	8.24098	5.80245e-05	0.00222463
Px002771.2	-3.60012	3.29246	5.84283e-05	0.00222974
Px000120.1	-4.2048	2.75704	6.13605e-05	0.00233085
Px012847.1	2.52249	8.23565	6.22056e-05	0.00234604
Px012218.1	-3.81166	3.19854	6.25824e-05	0.00234604
Px015286.1	-2.36892	4.36197	6.26142e-05	0.00234604
Px008983.1	-3.52969	7.80655	6.30682e-05	0.00235236
Px009537.2	6.55189	2.56886	6.5365e-05	0.00242705
Px006195.2	-2.23062	6.79716	6.93878e-05	0.00256486
Px000734.1	-2.28414	5.02165	7.00739e-05	0.00257866
Px005894.1	-2.58428	6.64905	7.27186e-05	0.00266409
Px000187.1	2.08624	7.31662	7.32517e-05	0.00267174
Px001115.1	-4.74026	4.80906	7.64013e-05	0.00276569
Px001436.1	-7.34327	3.17153	7.64985e-05	0.00276569
Px006660.1	2.14459	5.91356	8.84478e-05	0.00317504
Px009172.1	2.98604	4.69845	8.85915e-05	0.00317504
Px002197.1	-2.15945	5.4527	9.01771e-05	0.00321788
Px006498.1	-2.19202	5.15449	9.19648e-05	0.00326753
Px008722.1	-2.59954	4.15444	9.54921e-05	0.00337829
Px012484.1	-6.2694	2.32104	9.66626e-05	0.00340509
Px006456.1	-6.16136	2.25064	9.80356e-05	0.00343876
Px000405.1	-3.13208	3.85095	0.000100816	0.0035213
Px000500.1	2.25306	5.77517	0.000101361	0.00352539
Px012447.1	-2.36315	11.508	0.000102262	0.00354178
Px012343.1	-3.79271	3.61488	0.000103918	0.00358407
Px003455.1	-2.12672	8.34887	0.000109302	0.00375407
Px016554.1	2.81943	3.55652	0.000111688	0.00382008
Px003035.1	-3.13495	8.10635	0.000112249	0.00382343
Px012106.1	-2.34836	4.56038	0.000114837	0.00389549
Px009316.2	2.24252	4.76069	0.000121066	0.00408995
Px004512.1	1.99139	6.03353	0.000122936	0.00413035
Px006769.1	3.83436	3.10865	0.000123264	0.00413035
Px014597.1	-3.76211	4.43269	0.000125644	0.00419304
Px008412.1	-2.02106	6.58821	0.000127514	0.00423831
Px005301.1	-2.27051	4.95	0.000129409	0.00428401
Px005102.1	7.24241	3.10593	0.000137325	0.00452787
Px002457.1	-7.207	3.07124	0.000138245	0.00454004
Px013510.1	-6.50346	2.50825	0.000140593	0.00459885
Px002700.1	-3.95834	4.85927	0.000147298	0.00479913
Px012752.1	-6.34917	2.38926	0.000148941	0.00483353
Px007061.1	-3.93202	6.50643	0.000150274	0.00485769
Px006398.1	-2.49601	4.49408	0.000153873	0.00495458
Px008884.1	-5.79538	3.4319	0.000155142	0.00496729
Px004788.1	2.12075	5.33283	0.000155473	0.00496729
Px009120.1	-3.09077	3.46427	0.000156418	0.0049782
Px005010.1	3.28037	3.21107	0.00015865	0.00502982
Px008405.1	5.95654	2.16042	0.000159664	0.00504126
Px016774.1	6.39535	2.47318	0.000160234	0.00504126
Px017933.1	-2.8971	4.21307	0.000162548	0.0050946
Px015839.1	-6.37177	2.38721	0.000163326	0.00509962
Px015746.1	-7.05039	2.93126	0.000167368	0.00517222
Px010981.1	-3.13117	3.75595	0.000167406	0.00517222
Px011292.1	3.74141	3.03471	0.000167534	0.00517222
Px014536.1	-6.52033	2.52573	0.000169324	0.00520798
Px002287.2	-7.22493	3.09211	0.00017091	0.00523722
Px006915.1	2.98026	7.02932	0.000174366	0.00532333
Px008472.1	-4.21367	2.76135	0.000175843	0.00534862
Px003563.1	2.43814	5.52051	0.000178986	0.00542418
Px015198.2	-5.84118	3.41558	0.000192509	0.00581266
Px009532.1	-3.70871	2.79848	0.000197163	0.00593144
Px003795.1	-3.64073	5.62334	0.000197935	0.00593302
Px010148.3	-2.21716	4.97064	0.000209186	0.00623202
Px000299.1	7.01836	2.95844	0.000209423	0.00623202
Px012078.1	1.88152	6.9952	0.00021454	0.0063408
Px008302.1	-2.80944	3.57981	0.000215141	0.0063408
Px001678.1	-5.96482	2.1104	0.000215386	0.0063408
Px004560.1	-1.95843	5.03155	0.000218255	0.00638078
Px007843.1	5.31505	3.16933	0.000218292	0.00638078
Px003840.1	11.8659	10.0941	0.000225387	0.0065649
Px013820.1	5.89423	2.11468	0.000236009	0.00683408
Px002637.1	-2.37792	5.18173	0.000236287	0.00683408
Px006197.1	-3.51456	3.20474	0.000240451	0.00693019
Px006111.1	5.00915	4.41775	0.000242272	0.00695836
Px001028.2	-2.60968	3.79761	0.000246682	0.00706041
Px000797.1	-3.94322	2.56764	0.00024773	0.00706587
Px002543.1	-2.46492	4.16998	0.000250468	0.00711935
Px010150.1	-2.96601	2.99855	0.000251534	0.00712508
Px002296.1	-4.91004	2.70707	0.000265118	0.00748412
Px008360.2	2.20984	4.50915	0.000268202	0.00754536
Px008313.1	2.45823	11.8734	0.000271177	0.0076031
Px007798.1	-2.25402	5.43811	0.000275183	0.00766965
Px003267.1	-6.87939	2.79525	0.000275411	0.00766965
Px002051.1	-1.86324	8.42768	0.000280155	0.00777549
Px005313.1	-3.5247	3.36935	0.00028596	0.00790996
Px001995.3	-3.39809	4.78047	0.000294248	0.00811199
Px009533.1	3.13562	2.85255	0.0003039	0.00835016
Px005928.1	-7.0705	2.92314	0.000308384	0.0084452
Px003829.1	-2.51545	3.99892	0.000310587	0.00847738
Px000815.1	3.38092	9.77916	0.000311929	0.0084859
Px015255.1	2.17827	5.88656	0.000316249	0.00857514
Px000409.1	-2.39728	4.74963	0.000321983	0.00868245
Px016567.1	-2.16027	5.87477	0.000322314	0.00868245
Px005132.1	-2.04856	6.73761	0.000363982	0.00977297
Px011386.1	5.88916	2.11754	0.000376645	0.0100801
Px012465.1	-3.22168	3.43076	0.000379244	0.0101168
Px010459.1	3.51015	2.81744	0.000388798	0.0103383
Px008578.1	-3.63911	5.02015	0.000401687	0.0106273
Px013257.1	-3.63911	5.02015	0.000402248	0.0106273
Px005772.1	4.2082	2.31932	0.000406404	0.0107028
Px008111.1	2.77494	3.84764	0.000411127	0.0107927
Px006787.1	-5.1725	3.62061	0.000421554	0.0110313
Px010547.1	-2.69875	3.54606	0.000430624	0.011233
Px017519.1	-4.09555	2.63875	0.000438784	0.0114098
Px008440.1	-6.13172	2.21757	0.00045132	0.0116802
Px009399.1	-5.46354	3.0897	0.000452019	0.0116802
Px013228.1	3.69079	2.59025	0.000454992	0.0117203
Px006497.1	-1.76267	6.01864	0.000464654	0.0119319
Px006881.1	-2.09509	4.88629	0.000479153	0.012266
Px000745.1	-1.9789	6.75542	0.000499231	0.0127404
Px004431.1	1.92591	5.22051	0.000506453	0.0128617
Px013861.1	2.24267	4.37789	0.000507105	0.0128617
Px004274.1	3.20453	5.03628	0.000534206	0.0134686
Px016565.1	-1.85148	7.89317	0.000534309	0.0134686
Px006177.1	-1.74338	6.71301	0.000535933	0.0134686
Px006352.1	-3.32978	4.09463	0.000540051	0.0135308
Px012004.1	-2.807	4.81618	0.000543325	0.0135716
Px008076.1	-2.23927	4.73999	0.000547436	0.013633
Px014260.1	-6.59701	2.59397	0.000555616	0.013795
Px012190.1	1.8263	5.92307	0.000558765	0.0138315
Px016739.1	2.11587	4.72608	0.000593501	0.0146474
Px015256.1	-2.24829	3.96315	0.000598797	0.014734
Px010921.1	-5.51209	3.17894	0.000605283	0.0148283
Px004423.1	-1.76354	5.6435	0.000606228	0.0148283
Px007890.1	-2.0241	9.32814	0.000609298	0.0148593
Px003744.1	-1.96024	13.7102	0.000615563	0.0149678
Px004789.1	1.8457	5.54599	0.000633824	0.0153398
Px003490.2	-2.08914	5.42434	0.000634585	0.0153398
Px001508.1	-3.37564	4.32026	0.000643477	0.0155093
Px002340.3	2.96429	4.53739	0.00066094	0.0158838
Px008086.1	-2.2447	6.46972	0.000668123	0.0160097
Px016438.1	2.78054	5.52321	0.00067793	0.016164
Px016481.1	3.03528	7.19695	0.000679524	0.016164
Px008420.1	-1.81872	6.74786	0.000680444	0.016164
Px012587.1	-2.66107	3.60564	0.000694889	0.0164597
Px010505.1	-4.6913	2.48281	0.000703348	0.0165172
Px000954.1	-2.35008	7.26275	0.000703754	0.0165172
Px011465.1	-2.48626	3.54963	0.000704123	0.0165172
Px011500.2	-3.32033	3.02549	0.000705332	0.0165172
Px008180.1	-4.3016	2.25877	0.000744234	0.0173788
Px001198.1	-6.54935	2.54438	0.000746802	0.0173895
Px001118.1	-2.05742	4.55408	0.000749195	0.0173961
Px001586.1	3.11321	5.83458	0.000751743	0.0174062
Px006543.1	-3.85208	3.53955	0.000771933	0.0178237
Px012764.1	1.99446	4.68423	0.000776982	0.0178901
Px005693.1	-6.58233	2.55563	0.000791413	0.018154
Px017927.2	-2.19507	3.99737	0.000792911	0.018154
Px002933.2	2.20346	3.7887	0.000795048	0.018154
Px003021.1	2.72349	3.60833	0.000799311	0.0182009
Px002548.1	-5.74943	1.97838	0.000809666	0.0183859
Px016909.1	5.80892	2.05287	0.00084748	0.0191675
Px002696.1	-4.7128	3.80906	0.000848876	0.0191675
Px005009.1	3.62558	2.54136	0.000851063	0.0191675
Px012098.2	-3.96997	2.61796	0.000865503	0.0194245
Px001256.3	-2.75739	4.46048	0.000867188	0.0194245
Px008771.1	2.8879	3.17143	0.00089594	0.0200142
Px012687.1	-3.77662	2.44921	0.000914969	0.020384
Px014610.1	-5.78507	1.99715	0.000925747	0.0205685
Px015613.1	-2.046	7.11652	0.000930051	0.0206086
Px010768.1	2.87936	2.89436	0.000940689	0.0207885
Px000128.1	-6.4386	2.44884	0.000949105	0.0209184
Px008590.4	-1.74845	9.58407	0.000965228	0.021217
Px000271.1	-3.20857	3.96906	0.000986153	0.0216193
Px016665.1	1.78668	7.29303	0.000989939	0.0216447
Px005723.1	1.74437	7.13415	0.000992846	0.0216509
Px005562.1	-2.00006	6.29898	0.00100536	0.0218305
Px011249.1	4.04736	2.23662	0.00100638	0.0218305
Px002726.1	-2.52797	8.37196	0.0010168	0.0219987
Px016692.1	1.68512	6.52497	0.0010263	0.0221459
Px008912.1	3.37099	6.7725	0.00103899	0.0223614
Px006572.1	-6.0098	2.15311	0.00104773	0.0224907
Px007402.1	2.19255	4.02498	0.00106148	0.0227266
Px008878.1	5.80697	2.051	0.00107531	0.0229631
Px001005.1	-1.83066	4.76663	0.00108342	0.0230766
Px008672.1	-1.94398	4.99322	0.00109472	0.0232487
Px006811.2	2.15627	5.50162	0.0011018	0.0232487
Px008067.1	1.67543	12.3315	0.00110241	0.0232487
Px013238.1	5.53167	1.88819	0.00110278	0.0232487
Px000819.1	-6.39355	2.41539	0.00112009	0.0235533
Px001531.1	-3.22478	3.20878	0.00112808	0.0236254
Px003125.1	-1.80213	8.12423	0.00112925	0.0236254
Px011702.1	-4.09532	4.8693	0.00114129	0.0237868
Px013480.1	-4.42084	2.34973	0.00114274	0.0237868
Px015405.1	-5.44595	1.78928	0.0011566	0.0240147
Px015295.1	-1.65405	5.72138	0.00116606	0.0241502
Px005951.1	-6.34807	2.39997	0.00118046	0.0243608
Px006351.1	-3.76423	2.75686	0.00118213	0.0243608
Px010518.2	-5.67252	1.92055	0.00120035	0.0246745
Px009225.1	-2.18462	6.49648	0.00121885	0.0249925
Px003137.1	-4.77718	3.24234	0.00123044	0.0251312
Px005774.1	-2.12477	4.39482	0.00123171	0.0251312
Px012824.1	-2.29099	4.4888	0.00124935	0.0254281
Px006437.1	-1.74514	5.24673	0.00125947	0.025571
Px010113.1	-4.76116	2.61496	0.00126564	0.025633
Px000094.1	-2.13143	3.94163	0.00128696	0.026001
Px012272.1	-1.59421	6.1607	0.00130406	0.026282
Px016335.1	1.63315	6.31901	0.00135063	0.0271542
Px000275.1	1.94729	6.48332	0.00136783	0.0274331
Px011642.1	-6.28672	2.34822	0.00138772	0.0277645
Px004038.1	-5.78589	2.00893	0.0013972	0.0278865
Px003799.1	-5.78588	2.00893	0.00140074	0.0278896
Px009893.2	-2.95016	3.16062	0.00140645	0.0279358
Px005974.1	1.84985	4.29446	0.00144657	0.0286637
Px005432.1	-1.59622	10.0568	0.00146773	0.0290132
Px004972.1	-1.64332	5.92268	0.00148005	0.0291867
Px009367.1	-2.16365	4.03259	0.00150777	0.029656
Px002714.1	4.12919	3.88228	0.00151104	0.029656
Px006917.1	5.91081	2.12154	0.0015178	0.0296601
Px009420.1	-4.47067	2.37497	0.0015245	0.0296601
Px011644.4	1.72556	7.81178	0.0015255	0.0296601
Px012845.1	-3.72507	3.85156	0.00152577	0.0296601
Px014695.1	-2.54671	3.4738	0.00152924	0.0296601
Px016166.1	2.15776	4.35599	0.00155552	0.0300285
Px012519.1	-2.29596	4.4519	0.00155552	0.0300285
Px002326.1	2.5848	4.65007	0.00157105	0.0302574
Px012452.1	1.80281	6.33978	0.00159111	0.0305723
Px011542.1	-1.80765	10.0377	0.00161304	0.0309016
Px010360.1	-2.04825	7.76161	0.00161575	0.0309016
Px004658.1	3.93633	2.13988	0.00162251	0.0309592
Px010868.1	3.43277	2.41004	0.00165214	0.0314325
Px004435.1	2.60661	7.9464	0.00165495	0.0314325
Px015352.3	-1.53801	6.48594	0.00167745	0.0317867
Px006156.1	-3.18096	2.6631	0.00168244	0.0318081
Px008500.1	-3.69304	2.43051	0.00170337	0.0320377
Px005203.1	-1.75258	6.109	0.00170581	0.0320377
Px009878.1	4.17947	2.33458	0.00170624	0.0320377
Px008650.1	-6.32136	2.38621	0.00172534	0.0323227
Px001899.1	1.52018	6.24371	0.00175468	0.0327978
Px001067.1	-3.66497	3.14868	0.00175895	0.0328032
Px004161.1	4.31487	3.72473	0.00186735	0.0347463
Px017293.1	-1.57132	8.90829	0.0018773	0.0348527
Px005498.1	3.82225	2.09546	0.00188879	0.0349871
Px010226.1	5.77425	2.04352	0.00190485	0.0352055
Px005493.1	5.67961	1.9685	0.00192785	0.0355509
Px010481.1	-3.29069	2.09386	0.00195582	0.0359862
Px009827.1	-1.85087	4.50347	0.00197334	0.0362277
Px011792.1	-5.65823	1.91299	0.00198035	0.0362757
Px011800.1	-2.10117	4.44024	0.00201115	0.0367581
Px014593.1	-1.53506	8.05097	0.00204193	0.0371654
Px003860.1	1.55876	7.08652	0.00204245	0.0371654
Px009675.1	-5.24936	4.38689	0.00205487	0.037309
Px003419.2	1.91451	8.86088	0.00206213	0.0373585
Px012497.1	1.87194	7.28432	0.0020935	0.0378437
Px015844.1	3.8381	2.10691	0.00210287	0.0379298
Px001656.1	-1.84404	4.76235	0.00212432	0.0382331
Px005011.1	1.58147	7.47709	0.00213488	0.0383189
Px004329.1	-2.29545	3.49104	0.00214289	0.0383189
Px008605.1	-6.22876	2.31877	0.00214303	0.0383189
Px012468.1	-2.19514	3.83947	0.00218298	0.038853
Px012003.1	2.39548	4.04707	0.00218474	0.038853
Px018024.1	-1.72004	5.40762	0.00218704	0.038853
Px003460.1	2.09196	9.07895	0.0022039	0.0390682
Px011924.1	1.77659	7.73536	0.00223685	0.0395673
Px006414.1	2.21728	4.2538	0.00229635	0.0405328
Px008742.1	-2.68746	3.15398	0.00230699	0.0406336
Px006281.1	-4.23568	2.22172	0.00232498	0.0408631
Px013400.1	2.22927	3.92056	0.00235517	0.0413057
Px017701.1	-2.54692	3.23726	0.0023736	0.0415405
Px016061.1	2.62661	3.13895	0.0023875	0.0416441
Px001933.1	-6.68967	2.61664	0.00238962	0.0416441
Px000372.1	-1.91208	4.90168	0.00240866	0.0418873
Px008797.1	-1.85537	6.06058	0.00242466	0.0420768
Px003032.1	-3.72479	3.35019	0.00246367	0.0426639
Px009214.2	-1.63367	7.96674	0.00247553	0.0427795
Px007192.1	2.37697	3.55017	0.00252419	0.0434182
Px006113.1	-6.66973	2.60565	0.00252498	0.0434182
Px009561.1	-5.67289	1.91963	0.0025283	0.0434182
Px016669.1	-1.83445	4.69123	0.00254428	0.0436018
Px016884.1	-2.57926	4.12237	0.00258958	0.0442379
Px016062.1	2.72134	3.1775	0.00259212	0.0442379
Px017150.2	1.71103	4.82464	0.00260585	0.0443802
Px010254.4	-1.57992	6.30103	0.00261695	0.0444774
Px011558.6	1.61853	7.18785	0.00262437	0.0445117
Px011053.1	3.5935	2.87168	0.00266282	0.0450711
Px009148.1	-5.414	1.77494	0.00268877	0.045417
Px007104.1	-1.89594	6.39954	0.00269456	0.0454218
Px010200.1	1.72721	5.33158	0.00272257	0.0457705
Px014944.1	1.77932	6.63815	0.00272635	0.0457705
Px014182.4	-1.57869	6.43292	0.00274037	0.0458918
Px013528.1	-2.18724	3.23228	0.00274471	0.0458918
Px013423.1	-5.72312	1.94228	0.00276599	0.046154
Px002612.1	-6.0303	2.17664	0.00278919	0.046447
Px003800.1	-2.96875	2.60219	0.00285785	0.0474944
Px012217.1	-5.27592	1.69044	0.00288466	0.0478436
Px011235.1	-1.89847	8.44898	0.00289868	0.0479795
Px017510.1	2.62314	3.93561	0.00292515	0.0483206
Px014575.2	1.63191	5.12259	0.00295457	0.0486453
Px005999.1	1.6096	8.73045	0.00296133	0.0486453
Px001645.1	-5.15877	1.62773	0.00296251	0.0486453
Px005573.1	4.20944	3.29501	0.00297109	0.0486893
Px012832.1	1.73553	4.47942	0.00297768	0.0487005
Px014558.1	-2.97306	2.60777	0.00298722	0.0487596
Px001328.2	3.45089	3.36582	0.00300671	0.0489808
Px010779.1	-5.14266	1.61985	0.00302839	0.0492368
Px004802.1	1.72871	6.20094	0.00304271	0.0493394
Px002205.1	-5.36935	1.7436	0.00305048	0.0493394
Px009865.1	3.10562	8.16466	0.00305415	0.0493394
Px005114.1	-1.63021	9.14987	0.00305865	0.0493394
Px003740.1	-1.78788	12.9432	0.00310638	0.0499582
Px002702.1	-2.21305	4.66431	0.00310913	0.0499582
Px014545.1	-2.62345	3.15899	0.00311702	0.0499875

## Sheet: TableS8
Table S8. Significant GO terms for DEGs between G88 and lushu-8 of P. xylostella.
GO	GO ID	Description	p-value	p.adjust	geneID
Cellular Component	GO:0005840	ribosome	2e-06	0.000102267	Px002700;Px004423;Px005112;Px006202;Px006398;Px006456;Px006811;Px007972;Px010944;Px013510;Px013697;Px013929;Px016769;Px017389;Px017402
	GO:0045259	proton-transporting ATP synthase complex	2.2e-06	0.000102267	Px003740;Px003744;Px005662;Px010360;Px011501;Px011542;Px012447
	GO:0032991	macromolecular complex	2.6e-06	0.000102267	Px000299;Px002700;Px003455;Px003740;Px003744;Px004423;Px004788;Px005112;Px005662;Px006202;Px006398;Px006456;Px006811;Px006857;Px007927;Px007972;Px007981;Px010360;Px010944;Px011053;Px011501;Px011542;Px012217;Px012447;Px012587;Px012661;Px013510;Px013697;Px013737;Px013929;Px014513;Px014597;Px014610;Px016769;Px017389;Px017402;Px017933;Px018072
	GO:0030529	intracellular ribonucleoprotein complex	5.5e-06	0.0001298	Px002700;Px004423;Px005112;Px006202;Px006398;Px006456;Px006811;Px007972;Px010944;Px013510;Px013697;Px013929;Px016769;Px017389;Px017402;Px018072
	GO:1990904	ribonucleoprotein complex	5.5e-06	0.0001298	Px002700;Px004423;Px005112;Px006202;Px006398;Px006456;Px006811;Px007972;Px010944;Px013510;Px013697;Px013929;Px016769;Px017389;Px017402;Px018072
	GO:0044444	cytoplasmic part	1.7e-05	0.000334333	Px000299;Px001531;Px002700;Px003455;Px004423;Px005112;Px005662;Px006202;Px006398;Px006456;Px006811;Px007927;Px007972;Px010360;Px010944;Px011053;Px012217;Px012519;Px013510;Px013697;Px013929;Px016767;Px016769;Px017293;Px017389;Px017402;Px017519
	GO:0016469	proton-transporting two-sector ATPase complex	0.00012	0.00202286	Px003740;Px003744;Px005662;Px007927;Px010360;Px011501;Px011542;Px012447
	GO:0045261	proton-transporting ATP synthase complex, catalytic core F(1)	0.00018	0.002655	Px003740;Px003744;Px011501;Px011542
	GO:0043232	intracellular non-membrane-bounded organelle	0.0006	0.00786667	Px002700;Px003829;Px004423;Px005112;Px006202;Px006398;Px006456;Px006811;Px007972;Px007981;Px010151;Px010944;Px013510;Px013697;Px013737;Px013929;Px014513;Px014610;Px016769;Px017389;Px017402;Px017933
	GO:0043228	non-membrane-bounded organelle	0.00075	0.00885	Px002700;Px003829;Px004423;Px005112;Px006202;Px006398;Px006456;Px006811;Px007972;Px007981;Px010151;Px010944;Px013510;Px013697;Px013737;Px013929;Px014513;Px014610;Px016769;Px017389;Px017402;Px017933
	GO:0005737	cytoplasm	0.0021	0.0225273	Px000299;Px001531;Px001761;Px002326;Px002700;Px003455;Px004423;Px005112;Px005662;Px005974;Px006202;Px006398;Px006456;Px006811;Px007927;Px007972;Px010148;Px010360;Px010944;Px011053;Px012217;Px012519;Px013510;Px013697;Px013737;Px013929;Px016767;Px016769;Px017293;Px017389;Px017402;Px017519
	GO:0045263	proton-transporting ATP synthase complex, coupling factor F(o)	0.00412	0.0405133	Px005662;Px010360;Px012447
Molecular Function	GO:0015078	hydrogen ion transmembrane transporter activity	3.7e-06	0.0013135	Px003740;Px003744;Px005662;Px007930;Px007932;Px010360;Px010547;Px011501;Px011542;Px012447;Px012519;Px013854;Px016578;Px016579
	GO:0003735	structural constituent of ribosome	1.7e-05	0.0030175	Px002700;Px004423;Px005112;Px006202;Px006398;Px006456;Px006811;Px007972;Px010944;Px013510;Px013697;Px013929;Px016769;Px017389;Px017402
	GO:0015077	monovalent inorganic cation transmembrane transporter activity	0.00013	0.01065	Px003563;Px003740;Px003744;Px004100;Px005662;Px007930;Px007932;Px008590;Px010360;Px010547;Px011501;Px011542;Px012098;Px012447;Px012519;Px013854;Px016578;Px016579;Px016909
	GO:0003824	catalytic activity	0.00019	0.01065	Px000120;Px000167;Px000359;Px000361;Px000372;Px000500;Px000551;Px000601;Px000784;Px000859;Px000954;Px001115;Px001210;Px001256;Px001379;Px001446;Px001508;Px001531;Px001761;Px001833;Px001888;Px001899;Px001933;Px001995;Px002014;Px002197;Px002287;Px002296;Px002340;Px002457;Px002637;Px002696;Px002714;Px002771;Px002801;Px002933;Px002961;Px003011;Px003021;Px003121;Px003125;Px003276;Px003455;Px003490;Px0…
	GO:0004129	cytochrome-c oxidase activity	0.00024	0.01065	Px007930;Px007932;Px013854;Px016578;Px016579
	GO:0015002	heme-copper terminal oxidase activity	0.00024	0.01065	Px007930;Px007932;Px013854;Px016578;Px016579
	GO:0016675	oxidoreductase activity, acting on a heme group of donors	0.00024	0.01065	Px007930;Px007932;Px013854;Px016578;Px016579
	GO:0016676	oxidoreductase activity, acting on a heme group of donors, oxygen as acceptor	0.00024	0.01065	Px007930;Px007932;Px013854;Px016578;Px016579
Biological Process	GO:0042278	purine nucleoside metabolic process	1.7e-06	0.0002706	Px001115;Px003455;Px003740;Px003744;Px004100;Px005432;Px005662;Px005894;Px006195;Px007402;Px010360;Px011501;Px011542;Px012447;Px012519;Px014623;Px016554
	GO:0046128	purine ribonucleoside metabolic process	1.7e-06	0.0002706	Px001115;Px003455;Px003740;Px003744;Px004100;Px005432;Px005662;Px005894;Px006195;Px007402;Px010360;Px011501;Px011542;Px012447;Px012519;Px014623;Px016554
	GO:0009116	nucleoside metabolic process	2.4e-06	0.0002706	Px001115;Px003455;Px003740;Px003744;Px004100;Px005432;Px005662;Px005894;Px006195;Px007402;Px010360;Px011035;Px011501;Px011542;Px012447;Px012519;Px013180;Px014623;Px016554
	GO:1901657	glycosyl compound metabolic process	2.4e-06	0.0002706	Px001115;Px003455;Px003740;Px003744;Px004100;Px005432;Px005662;Px005894;Px006195;Px007402;Px010360;Px011035;Px011501;Px011542;Px012447;Px012519;Px013180;Px014623;Px016554
	GO:0008152	metabolic process	3.7e-06	0.000330733	Px000128;Px000167;Px000359;Px000361;Px000500;Px000551;Px000601;Px000784;Px000859;Px000954;Px001115;Px001210;Px001328;Px001379;Px001508;Px001531;Px001761;Px001833;Px001888;Px001933;Px001995;Px002014;Px002197;Px002287;Px002296;Px002326;Px002340;Px002457;Px002637;Px002700;Px002771;Px002961;Px003121;Px003125;Px003276;Px003455;Px003490;Px003740;Px003744;Px004037;Px004100;Px004324;Px004328;Px004423;Px0…
	GO:0009119	ribonucleoside metabolic process	4.4e-06	0.000330733	Px001115;Px003455;Px003740;Px003744;Px004100;Px005432;Px005662;Px005894;Px006195;Px007402;Px010360;Px011501;Px011542;Px012447;Px012519;Px014623;Px016554
	GO:0006163	purine nucleotide metabolic process	5.5e-06	0.000354357	Px001115;Px003455;Px003740;Px003744;Px004100;Px005432;Px005662;Px005894;Px005974;Px006195;Px007402;Px010360;Px011501;Px011542;Px012447;Px012519;Px014623;Px016554
	GO:1901564	organonitrogen compound metabolic process	7.4e-06	0.000380844	Px000128;Px000359;Px000361;Px000784;Px001115;Px002014;Px002700;Px002771;Px003125;Px003455;Px003740;Px003744;Px004100;Px004423;Px004684;Px005112;Px005432;Px005662;Px005894;Px005974;Px006195;Px006202;Px006398;Px006456;Px006789;Px006811;Px007402;Px007972;Px008405;Px008412;Px008742;Px010360;Px010944;Px011035;Px011053;Px011501;Px011542;Px011558;Px011642;Px012447;Px012519;Px013180;Px013510;Px013697;Px0…
	GO:0046034	ATP metabolic process	7.6e-06	0.000380844	Px001115;Px003455;Px003740;Px003744;Px004100;Px005432;Px005662;Px005894;Px006195;Px010360;Px011501;Px011542;Px012447;Px012519;Px014623
	GO:0015985	energy coupled proton transport, down electrochemical gradient	9.3e-06	0.0003813	Px003740;Px003744;Px005662;Px010360;Px011501;Px011542;Px012447
	GO:0015986	ATP synthesis coupled proton transport	9.3e-06	0.0003813	Px003740;Px003744;Px005662;Px010360;Px011501;Px011542;Px012447
	GO:0072521	purine-containing compound metabolic process	1.2e-05	0.000390867	Px001115;Px003455;Px003740;Px003744;Px004100;Px005432;Px005662;Px005894;Px005974;Px006195;Px007402;Px010360;Px011501;Px011542;Px012447;Px012519;Px014623;Px016554
	GO:0009144	purine nucleoside triphosphate metabolic process	1.3e-05	0.000390867	Px001115;Px003455;Px003740;Px003744;Px004100;Px005432;Px005662;Px005894;Px006195;Px010360;Px011501;Px011542;Px012447;Px012519;Px014623
	GO:0009199	ribonucleoside triphosphate metabolic process	1.3e-05	0.000390867	Px001115;Px003455;Px003740;Px003744;Px004100;Px005432;Px005662;Px005894;Px006195;Px010360;Px011501;Px011542;Px012447;Px012519;Px014623
	GO:0009205	purine ribonucleoside triphosphate metabolic process	1.3e-05	0.000390867	Px001115;Px003455;Px003740;Px003744;Px004100;Px005432;Px005662;Px005894;Px006195;Px010360;Px011501;Px011542;Px012447;Px012519;Px014623
	GO:0009141	nucleoside triphosphate metabolic process	1.5e-05	0.000397941	Px001115;Px003455;Px003740;Px003744;Px004100;Px005432;Px005662;Px005894;Px006195;Px010360;Px011501;Px011542;Px012447;Px012519;Px014623
	GO:0009150	purine ribonucleotide metabolic process	1.5e-05	0.000397941	Px001115;Px003455;Px003740;Px003744;Px004100;Px005432;Px005662;Px005894;Px006195;Px007402;Px010360;Px011501;Px011542;Px012447;Px012519;Px014623;Px016554
	GO:0009259	ribonucleotide metabolic process	2.6e-05	0.000651444	Px001115;Px003455;Px003740;Px003744;Px004100;Px005432;Px005662;Px005894;Px006195;Px007402;Px010360;Px011501;Px011542;Px012447;Px012519;Px014623;Px016554
	GO:0044281	small molecule metabolic process	2.8e-05	0.000664632	Px000359;Px000361;Px000784;Px001115;Px001531;Px002771;Px003455;Px003740;Px003744;Px004100;Px004324;Px004328;Px004684;Px004802;Px005011;Px005114;Px005203;Px005301;Px005368;Px005432;Px005662;Px005894;Px005974;Px006195;Px006516;Px006917;Px007402;Px008405;Px010360;Px011035;Px011053;Px011501;Px011542;Px011558;Px011642;Px012168;Px012447;Px012519;Px013180;Px014623;Px016061;Px016334;Px016554;Px016565;Px0…
	GO:0009161	ribonucleoside monophosphate metabolic process	3.8e-05	0.0008569	Px001115;Px003455;Px003740;Px003744;Px004100;Px005432;Px005662;Px005894;Px006195;Px010360;Px011035;Px011501;Px011542;Px012447;Px012519;Px014623
	GO:0009123	nucleoside monophosphate metabolic process	4.9e-05	0.0010045	Px001115;Px003455;Px003740;Px003744;Px004100;Px005432;Px005662;Px005894;Px006195;Px010360;Px011035;Px011501;Px011542;Px012447;Px012519;Px014623
	GO:0071704	organic substance metabolic process	4.9e-05	0.0010045	Px000128;Px000167;Px000359;Px000361;Px000500;Px000601;Px000784;Px000859;Px001115;Px001328;Px001531;Px001761;Px001833;Px001933;Px001995;Px002014;Px002197;Px002296;Px002326;Px002340;Px002457;Px002700;Px002771;Px002961;Px003121;Px003125;Px003276;Px003455;Px003490;Px003740;Px003744;Px004037;Px004100;Px004324;Px004328;Px004423;Px004684;Px004788;Px004802;Px005011;Px005106;Px005112;Px005114;Px005203;Px0…
	GO:0009126	purine nucleoside monophosphate metabolic process	7.2e-05	0.001353	Px001115;Px003455;Px003740;Px003744;Px004100;Px005432;Px005662;Px005894;Px006195;Px010360;Px011501;Px011542;Px012447;Px012519;Px014623
	GO:0009167	purine ribonucleoside monophosphate metabolic process	7.2e-05	0.001353	Px001115;Px003455;Px003740;Px003744;Px004100;Px005432;Px005662;Px005894;Px006195;Px010360;Px011501;Px011542;Px012447;Px012519;Px014623
	GO:0044238	primary metabolic process	8e-05	0.0014432	Px000128;Px000167;Px000359;Px000361;Px000500;Px000601;Px000784;Px000859;Px001115;Px001328;Px001531;Px001761;Px001833;Px001933;Px001995;Px002014;Px002197;Px002296;Px002326;Px002340;Px002457;Px002700;Px002771;Px002961;Px003121;Px003125;Px003276;Px003455;Px003490;Px003740;Px003744;Px004037;Px004100;Px004324;Px004328;Px004423;Px004684;Px004788;Px005106;Px005112;Px005114;Px005203;Px005363;Px005368;Px0…
	GO:0019693	ribose phosphate metabolic process	8.5e-05	0.00147442	Px001115;Px003455;Px003740;Px003744;Px004100;Px005432;Px005662;Px005894;Px006195;Px007402;Px010360;Px011501;Px011542;Px012447;Px012519;Px014623;Px016554
	GO:0042451	purine nucleoside biosynthetic process	0.0001	0.00161071	Px001115;Px003740;Px003744;Px004100;Px005662;Px007402;Px010360;Px011501;Px011542;Px012447;Px016554
	GO:0046129	purine ribonucleoside biosynthetic process	0.0001	0.00161071	Px001115;Px003740;Px003744;Px004100;Px005662;Px007402;Px010360;Px011501;Px011542;Px012447;Px016554
	GO:0009163	nucleoside biosynthetic process	0.00024	0.00349161	Px001115;Px003740;Px003744;Px004100;Px005662;Px007402;Px010360;Px011501;Px011542;Px012447;Px016554
	GO:0042455	ribonucleoside biosynthetic process	0.00024	0.00349161	Px001115;Px003740;Px003744;Px004100;Px005662;Px007402;Px010360;Px011501;Px011542;Px012447;Px016554
	GO:1901659	glycosyl compound biosynthetic process	0.00024	0.00349161	Px001115;Px003740;Px003744;Px004100;Px005662;Px007402;Px010360;Px011501;Px011542;Px012447;Px016554
	GO:0006164	purine nucleotide biosynthetic process	0.00029	0.00408719	Px001115;Px003740;Px003744;Px004100;Px005662;Px005974;Px007402;Px010360;Px011501;Px011542;Px012447;Px016554
	GO:1901135	carbohydrate derivative metabolic process	0.00055	0.00747371	Px001115;Px002014;Px003125;Px003455;Px003740;Px003744;Px004100;Px004324;Px005432;Px005662;Px005894;Px006195;Px006789;Px007402;Px008412;Px008742;Px010360;Px010944;Px011035;Px011501;Px011542;Px012447;Px012519;Px013180;Px014623;Px015352;Px016554
	GO:0006754	ATP biosynthetic process	0.00057	0.00747371	Px001115;Px003740;Px003744;Px004100;Px005662;Px010360;Px011501;Px011542;Px012447
	GO:0072522	purine-containing compound biosynthetic process	0.00058	0.00747371	Px001115;Px003740;Px003744;Px004100;Px005662;Px005974;Px007402;Px010360;Px011501;Px011542;Px012447;Px016554
	GO:0006818	hydrogen transport	0.00069	0.00841054	Px003740;Px003744;Px005662;Px007927;Px010360;Px011501;Px011542;Px012447
	GO:0015992	proton transport	0.00069	0.00841054	Px003740;Px003744;Px005662;Px007927;Px010360;Px011501;Px011542;Px012447
	GO:0009152	purine ribonucleotide biosynthetic process	0.00086	0.00968	Px001115;Px003740;Px003744;Px004100;Px005662;Px007402;Px010360;Px011501;Px011542;Px012447;Px016554
	GO:0009145	purine nucleoside triphosphate biosynthetic process	0.00088	0.00968	Px001115;Px003740;Px003744;Px004100;Px005662;Px010360;Px011501;Px011542;Px012447
	GO:0009201	ribonucleoside triphosphate biosynthetic process	0.00088	0.00968	Px001115;Px003740;Px003744;Px004100;Px005662;Px010360;Px011501;Px011542;Px012447
	GO:0009206	purine ribonucleoside triphosphate biosynthetic process	0.00088	0.00968	Px001115;Px003740;Px003744;Px004100;Px005662;Px010360;Px011501;Px011542;Px012447
	GO:0009142	nucleoside triphosphate biosynthetic process	0.00097	0.010416	Px001115;Px003740;Px003744;Px004100;Px005662;Px010360;Px011501;Px011542;Px012447
	GO:0009117	nucleotide metabolic process	0.00129	0.01353	Px001115;Px003455;Px003740;Px003744;Px004100;Px005432;Px005662;Px005894;Px005974;Px006195;Px007402;Px010360;Px011035;Px011501;Px011542;Px012447;Px012519;Px014623;Px016554
	GO:0009260	ribonucleotide biosynthetic process	0.00139	0.0139309	Px001115;Px003740;Px003744;Px004100;Px005662;Px007402;Px010360;Px011501;Px011542;Px012447;Px016554
	GO:0046390	ribose phosphate biosynthetic process	0.00139	0.0139309	Px001115;Px003740;Px003744;Px004100;Px005662;Px007402;Px010360;Px011501;Px011542;Px012447;Px016554
	GO:0015074	DNA integration	0.00192	0.0188243	Px000859;Px002340;Px005999;Px008912;Px009712;Px010727;Px011031;Px012032;Px012832;Px013822
	GO:0005975	carbohydrate metabolic process	0.0021	0.0197312	Px001761;Px001933;Px002014;Px002197;Px003125;Px003455;Px003490;Px004324;Px004328;Px005203;Px005368;Px005432;Px005894;Px006195;Px006516;Px006917;Px008412;Px011558;Px012168;Px012225;Px013744;Px014575;Px014623;Px015844;Px016165
	GO:1901566	organonitrogen compound biosynthetic process	0.0021	0.0197312	Px000128;Px001115;Px002700;Px002771;Px003740;Px003744;Px004100;Px004423;Px004684;Px005112;Px005662;Px005974;Px006202;Px006398;Px006456;Px006811;Px007402;Px007972;Px010360;Px010944;Px011501;Px011542;Px011558;Px012447;Px013510;Px013697;Px013929;Px016554;Px016769;Px017389;Px017402
	GO:0032787	monocarboxylic acid metabolic process	0.00223	0.0205251	Px001531;Px003455;Px005432;Px005894;Px006195;Px014623;Px016334;Px016565;Px017519
	GO:0006753	nucleoside phosphate metabolic process	0.00232	0.0209021	Px001115;Px003455;Px003740;Px003744;Px004100;Px005432;Px005662;Px005894;Px005974;Px006195;Px007402;Px010360;Px011035;Px011501;Px011542;Px012447;Px012519;Px014623;Px016554
	GO:1902600	hydrogen ion transmembrane transport	0.00238	0.0209021	Px003740;Px003744;Px005662;Px010360;Px011501;Px011542;Px012447
	GO:0009156	ribonucleoside monophosphate biosynthetic process	0.00241	0.0209021	Px001115;Px003740;Px003744;Px004100;Px005662;Px010360;Px011035;Px011501;Px011542;Px012447
	GO:0019752	carboxylic acid metabolic process	0.00281	0.0235304	Px000359;Px000361;Px000784;Px001531;Px002771;Px003455;Px004684;Px005011;Px005114;Px005368;Px005432;Px005894;Px006195;Px008405;Px011053;Px011558;Px011642;Px012168;Px014623;Px016334;Px016565;Px017519
	GO:0098655	cation transmembrane transport	0.00295	0.0235304	Px003740;Px003744;Px005662;Px010360;Px011501;Px011542;Px012447
	GO:0098660	inorganic ion transmembrane transport	0.00295	0.0235304	Px003740;Px003744;Px005662;Px010360;Px011501;Px011542;Px012447
	GO:0098662	inorganic cation transmembrane transport	0.00295	0.0235304	Px003740;Px003744;Px005662;Px010360;Px011501;Px011542;Px012447
	GO:0009124	nucleoside monophosphate biosynthetic process	0.00301	0.0235304	Px001115;Px003740;Px003744;Px004100;Px005662;Px010360;Px011035;Px011501;Px011542;Px012447
	GO:0043436	oxoacid metabolic process	0.00314	0.0235304	Px000359;Px000361;Px000784;Px001531;Px002771;Px003455;Px004684;Px005011;Px005114;Px005368;Px005432;Px005894;Px006195;Px008405;Px011053;Px011558;Px011642;Px012168;Px014623;Px016334;Px016565;Px017519
	GO:0055086	nucleobase-containing small molecule metabolic process	0.00319	0.0235304	Px001115;Px003455;Px003740;Px003744;Px004100;Px005432;Px005662;Px005894;Px005974;Px006195;Px007402;Px010360;Px011035;Px011501;Px011542;Px012447;Px012519;Px013180;Px014623;Px016554
	GO:0006082	organic acid metabolic process	0.00326	0.0235304	Px000359;Px000361;Px000784;Px001531;Px002771;Px003455;Px004684;Px005011;Px005114;Px005368;Px005432;Px005894;Px006195;Px008405;Px011053;Px011558;Px011642;Px012168;Px014623;Px016334;Px016565;Px017519
	GO:0034220	ion transmembrane transport	0.00327	0.0235304	Px003740;Px003744;Px005662;Px010360;Px011501;Px011542;Px012447
	GO:0006096	glycolytic process	0.0036	0.0235304	Px003455;Px005432;Px005894;Px006195;Px014623
	GO:0006165	nucleoside diphosphate phosphorylation	0.0036	0.0235304	Px003455;Px005432;Px005894;Px006195;Px014623
	GO:0006757	ATP generation from ADP	0.0036	0.0235304	Px003455;Px005432;Px005894;Px006195;Px014623
	GO:0009135	purine nucleoside diphosphate metabolic process	0.0036	0.0235304	Px003455;Px005432;Px005894;Px006195;Px014623
	GO:0009179	purine ribonucleoside diphosphate metabolic process	0.0036	0.0235304	Px003455;Px005432;Px005894;Px006195;Px014623
	GO:0009185	ribonucleoside diphosphate metabolic process	0.0036	0.0235304	Px003455;Px005432;Px005894;Px006195;Px014623
	GO:0046031	ADP metabolic process	0.0036	0.0235304	Px003455;Px005432;Px005894;Px006195;Px014623
	GO:0046939	nucleotide phosphorylation	0.0036	0.0235304	Px003455;Px005432;Px005894;Px006195;Px014623
	GO:0006090	pyruvate metabolic process	0.00417	0.0268667	Px003455;Px005432;Px005894;Px006195;Px014623
	GO:0015672	monovalent inorganic cation transport	0.0043	0.0273141	Px002726;Px003740;Px003744;Px004100;Px005662;Px007927;Px008590;Px010360;Px011501;Px011542;Px012098;Px012447;Px016909
	GO:0009127	purine nucleoside monophosphate biosynthetic process	0.00454	0.0280485	Px001115;Px003740;Px003744;Px004100;Px005662;Px010360;Px011501;Px011542;Px012447
	GO:0009168	purine ribonucleoside monophosphate biosynthetic process	0.00454	0.0280485	Px001115;Px003740;Px003744;Px004100;Px005662;Px010360;Px011501;Px011542;Px012447
	GO:0015937	coenzyme A biosynthetic process	0.00707	0.0410526	Px007402;Px016554
	GO:0033866	nucleoside bisphosphate biosynthetic process	0.00707	0.0410526	Px007402;Px016554
	GO:0034030	ribonucleoside bisphosphate biosynthetic process	0.00707	0.0410526	Px007402;Px016554
	GO:0034033	purine nucleoside bisphosphate biosynthetic process	0.00707	0.0410526	Px007402;Px016554
	GO:0009132	nucleoside diphosphate metabolic process	0.0071	0.0410526	Px003455;Px005432;Px005894;Px006195;Px014623
	GO:0009165	nucleotide biosynthetic process	0.00746	0.0425881	Px001115;Px003740;Px003744;Px004100;Px005662;Px005974;Px007402;Px010360;Px011035;Px011501;Px011542;Px012447;Px016554
